# Supplementary material for: MicroRNA Expression Profiling on Paired Primary and Lymph Node Metastatic Breast Cancer Revealed Distinct microRNA Profile Associated With LNM
Source: Front Oncol. 2020 May 19;10:756. doi: 10.3389/fonc.2020.00756 (PMC7248321; doi:10.3389/fonc.2020.00756)
Supplement: Supplementary file 2 [file Table_2.xlsx]

## Sheet: Expressed HUMAN miRs filtered o
Supplemenatry table 2. Expression of 660 human microrNAs in primary and LN breast cancer tissue
systematic_name	US10493856_257015610041_S01_miRNA_1100_Jul11_2_3_B14.txt:gTotalProbeSignal(normalized)	US10493856_257015610041_S01_miRNA_1100_Jul11_2_1_B13.txt:gTotalProbeSignal(normalized)	US10493856_257015610041_S01_miRNA_1100_Jul11_1_3_B12.txt:gTotalProbeSignal(normalized)	US10493856_257015610041_S01_miRNA_1100_Jul11_1_1_B11.txt:gTotalProbeSignal(normalized)	US10493856_257015610040_S01_miRNA_1100_Jul11_2_3_LB10.txt:gTotalProbeSignal(normalized)	US10493856_257015610040_S01_miRNA_1100_Jul11_2_1_B8.txt:gTotalProbeSignal(normalized)	US10493856_257015610040_S01_miRNA_1100_Jul11_1_3_B5.txt:gTotalProbeSignal(normalized)	US10493856_257015610040_S01_miRNA_1100_Jul11_1_1_B1.txt:gTotalProbeSignal(normalized)	US10493856_257015610042_S01_miRNA_1100_Jul11_2_3_B21.txt:gTotalProbeSignal(normalized)	US10493856_257015610042_S01_miRNA_1100_Jul11_2_1_B19.txt:gTotalProbeSignal(normalized)	US10493856_257015610042_S01_miRNA_1100_Jul11_1_3_B16.txt:gTotalProbeSignal(normalized)	US10493856_257015610042_S01_miRNA_1100_Jul11_1_1_B15.txt:gTotalProbeSignal(normalized)	US10493856_257015610041_S01_miRNA_1100_Jul11_2_4_L14.txt:gTotalProbeSignal(normalized)	US10493856_257015610041_S01_miRNA_1100_Jul11_2_2_L13.txt:gTotalProbeSignal(normalized)	US10493856_257015610041_S01_miRNA_1100_Jul11_1_4_L12.txt:gTotalProbeSignal(normalized)	US10493856_257015610041_S01_miRNA_1100_Jul11_1_2_L11.txt:gTotalProbeSignal(normalized)	US10493856_257015610040_S01_miRNA_1100_Jul11_2_4_L10.txt:gTotalProbeSignal(normalized)	US10493856_257015610040_S01_miRNA_1100_Jul11_2_2_L8.txt:gTotalProbeSignal(normalized)	US10493856_257015610040_S01_miRNA_1100_Jul11_1_4_L5.txt:gTotalProbeSignal(normalized)	US10493856_257015610040_S01_miRNA_1100_Jul11_1_2_L1.txt:gTotalProbeSignal(normalized)	US10493856_257015610042_S01_miRNA_1100_Jul11_2_4_L21.txt:gTotalProbeSignal(normalized)	US10493856_257015610042_S01_miRNA_1100_Jul11_2_2_L19.txt:gTotalProbeSignal(normalized)	US10493856_257015610042_S01_miRNA_1100_Jul11_1_4_L16.txt:gTotalProbeSignal(normalized)	US10493856_257015610042_S01_miRNA_1100_Jul11_1_2_L15.txt:gTotalProbeSignal(normalized)	active_sequence	chr	mirbase accession No	start
hsa-miR-142-5p	-8.18873	-2.64699	-2.36888	-0.36641	-7.54055	-8.42237	-8.4671	-2.18714	-8.22755	-6.21693	-6.88177	-0.527424	2.59575	1.36419	2.58256	1.80617	2.65228	0.932501	1.00881	-7.90474	-0.117252	-0.496699	1.03764	3.47109	AGTAGTGCTTTCTACTTTA		MIMAT0000433
hsa-miR-6834-3p	-8.18873	-8.71006	-8.26089	-8.45199	-7.54055	-8.42237	-8.4671	-1.83299	-8.22755	-0.0911617	-6.88177	-7.88735	-2.17206	-1.55595	-2.65503	-0.4673	0.0391288	-7.69974	-8.19749	-1.39092	-0.923706	-0.42897	-6.61243	-0.599035	TGATGGAGGGATGGGA		MIMAT0027569
hsa-miR-4455	-3.50582	-8.71006	-2.18015	-8.45199	-7.54055	-8.42237	-2.49613	-1.20066	-8.22755	0.484546	-6.88177	-7.88735	-1.5373	-0.96992	-2.50118	0.311606	-0.458344	-7.69974	-2.40331	-0.608237	-0.284804	0.47651	-0.677287	-0.326226	AAAAACACACACACCCT		MIMAT0018977
hsa-miR-142-3p	-2.54141	-1.05598	-0.939852	0.667865	-7.54055	-2.28648	-2.87678	-0.946012	-8.22755	-0.172465	-6.88177	-0.0494661	2.85506	2.05727	2.91694	3.0757	3.00131	-7.69974	1.22001	-2.26454	1.23284	0.693261	2.82942	3.87226	TCCATAAAGTAGGAAACACTACA		MIMAT0000434
hsa-miR-3151-3p	-8.18873	-3.8579	-8.26089	-8.45199	-7.54055	-8.42237	-8.4671	-2.97449	-8.22755	-1.27156	-6.88177	-7.88735	-2.17054	-2.54923	-2.53436	-0.513895	-1.1169	-7.69974	-3.37546	-2.66222	-1.93239	-1.85365	-6.61243	-1.76183	AGGTGGGCTGTGGG		MIMAT0027026
hsa-miR-363-3p	-0.308237	-8.71006	-8.26089	-1.77808	-7.54055	-8.42237	-0.302524	-0.498426	-8.22755	-6.21693	-0.681482	-7.88735	-1.21223	-2.26711	-1.46178	-0.871313	0.874828	-7.69974	0.975758	0.431235	-1.71138	-0.683229	0.0892456	0.00382209	TACAGATGGATACCGTGCA	chrX	MIMAT0000707	133303478
hsa-miR-150-5p	-0.829668	1.34486	1.12885	1.48968	3.32605	2.56135	1.35233	2.48004	0.40843	3.14299	-0.00871205	1.76131	5.52445	5.03902	5.57716	5.68893	6.41018	4.86614	6.0182	0.899518	5.73179	4.95301	6.03263	6.14379	CACTGGTACAAGGGTTGG	chr19	MIMAT0000451	50004078
hsa-miR-6858-3p	-8.18873	-8.71006	-8.26089	-8.45199	-7.54055	-8.42237	-8.4671	-8.07315	-8.22755	-0.888523	-6.88177	-7.88735	-3.40412	-7.18192	-2.94807	-0.969173	-2.60917	-1.38153	-8.19749	-3.01753	-0.696322	-6.53164	-6.61243	-1.93449	AGGGGTGAGCAGGG		MIMAT0027617
hsa-miR-6716-3p	-8.18873	-8.71006	-8.26089	-8.45199	-7.54055	-8.42237	-3.42565	-1.72673	-8.22755	-1.68925	-6.88177	-7.88735	-3.51274	-7.18192	-8.73863	-2.0835	-0.821004	-7.69974	-3.20036	-0.779927	-2.05402	-1.53356	-1.18213	-2.20375	GCAGAGGAATGGAGAG		MIMAT0025845
hsa-miR-4436b-5p	-8.18873	-2.24935	-1.82333	-2.80155	-7.54055	-8.42237	-8.4671	-2.73023	-8.22755	-0.126223	-6.88177	-1.27024	-1.49608	-0.930984	-1.66671	0.453886	-0.533117	-7.69974	-3.29188	-2.48786	-0.625471	-0.556905	-2.53481	0.153567	GGCAGGGCAGGC		MIMAT0019940
hsa-miR-146a-5p	-2.17654	-2.1933	-1.21783	-1.4309	0.123425	-0.20203	-0.610148	0.207067	-2.37369	-0.129973	-6.88177	-1.36034	1.63293	1.04369	1.81975	1.6104	3.14835	1.75538	2.29388	-0.808864	0.492731	0.77541	1.01077	1.87534	AACCCATGGAATTCAGTTC	chr5	MIMAT0000449	159912383
hsa-miR-328-3p	-8.18873	-8.71006	-2.79242	-8.45199	-7.54055	-8.42237	-8.4671	-8.07315	-8.22755	-6.21693	-6.88177	-7.88735	-3.54406	-7.18192	-3.933	-1.97761	-2.56615	-7.69974	-3.5036	-7.90474	-6.69444	-6.53164	-2.61054	-1.79074	ACGGAAGGGCAGAGAGGG	chr16	MIMAT0000752	67236292
hsa-miR-4725-5p	-8.18873	-2.83175	-8.26089	-8.45199	-7.54055	-8.42237	-8.4671	-3.34867	-3.51232	-0.596729	-6.88177	-7.88735	-3.38513	-1.65369	-3.86045	-1.23431	-1.7037	-7.69974	-3.56149	-1.98124	-6.69444	-2.08027	-6.61243	-1.01124	GGTGGGAAGGCTGC		MIMAT0019843
hsa-miR-4323	-8.18873	-3.75854	-3.45879	-8.45199	-7.54055	-8.42237	-8.4671	-8.07315	-8.22755	-6.21693	-6.88177	-7.88735	-3.00721	-7.18192	-3.23822	-2.10412	-2.28028	-7.69974	-3.05659	-7.90474	-2.04309	-6.53164	-6.61243	-2.0996	TCTGAGGCTGTGGGG		MIMAT0016875
hsa-miR-483-3p	-8.18873	-8.71006	-8.26089	-8.45199	-7.54055	-8.42237	-8.4671	-3.34289	-8.22755	-1.44437	-6.88177	-7.88735	-3.37609	-7.18192	-8.73863	-1.02108	-2.09037	-7.69974	-8.19749	-2.98394	-6.69444	-1.92583	-2.59698	-1.71175	AAGACGGGAGGAGAGGAG		MIMAT0002173
hsa-miR-1908-3p	-8.18873	-3.85255	-8.26089	-8.45199	-7.54055	-8.42237	-8.4671	-8.07315	-8.22755	-6.21693	-6.88177	-7.88735	-3.66783	-7.18192	-2.91414	-0.932256	-7.33863	0.130822	-8.19749	-7.90474	-6.69444	-6.53164	-6.61243	-1.072	CGGGGCGGAGC		MIMAT0026916
hsa-miR-595	-8.18873	-8.71006	-8.26089	-8.45199	-7.54055	-8.42237	-8.4671	-8.07315	-8.22755	-2.33486	-6.88177	-7.88735	-3.03982	-3.30867	-8.73863	-1.22618	-2.16915	-7.69974	-8.19749	-3.5857	-2.534	-6.53164	-6.61243	-6.68832	AGACACACCACGGCACA		MIMAT0003263
hsa-miR-4290	-8.18873	-8.71006	-8.26089	-8.45199	-7.54055	-8.42237	-8.4671	-8.07315	-8.22755	-6.21693	-6.88177	-7.88735	-3.53553	-7.18192	-8.73863	-2.03526	-2.40209	-7.69974	-8.19749	-2.9944	-6.69444	-6.53164	-6.61243	-2.08798	GAGGGAAGAAAGGAGG		MIMAT0016921
hsa-miR-3935	-8.18873	-8.71006	-8.26089	-8.45199	-7.54055	-8.42237	-8.4671	-8.07315	-8.22755	-6.21693	-6.88177	-7.88735	-2.08043	-7.18192	-2.21377	-1.33169	-1.81591	-7.69974	-8.19749	-7.90474	-6.69444	-6.53164	-6.61243	-6.68832	GTGGCTGGTGCTCG		MIMAT0018350
hsa-miR-342-5p	-0.898208	-8.71006	-1.18417	-2.18132	-7.54055	-8.42237	-3.34163	-2.97852	-1.92644	-0.610945	-1.11055	-7.88735	-1.18781	-1.65423	-1.11149	-1.35984	0.897855	-0.85833	0.192503	-7.90474	-1.43486	-0.472099	-0.652236	-0.982303	TCAATCACAGATAGCACCC		MIMAT0004694
hsa-miR-3149	-8.18873	-8.71006	-8.26089	-8.45199	-7.54055	-8.42237	-8.4671	-8.07315	-8.22755	-1.95127	-6.88177	-7.88735	-8.5225	-7.18192	-8.73863	-1.05983	-1.48967	-7.69974	-8.19749	-1.82982	-6.69444	-0.843367	-2.52263	-6.68832	ATACACACACATATCCATACA		MIMAT0015022
hsa-miR-6769a-5p	-8.18873	-8.71006	-8.26089	-8.45199	-7.54055	-8.42237	-1.80344	-8.07315	-8.22755	-6.21693	-6.88177	-7.88735	-3.66586	-7.18192	-2.15746	-6.89783	-1.27515	-1.23467	-2.35388	-7.90474	-6.69444	-6.53164	-6.61243	-6.68832	AGGGCTCCTCCATACC		MIMAT0027438
hsa-miR-6760-3p	-8.18873	-3.60784	-8.26089	-8.45199	-7.54055	-8.42237	-8.4671	-8.07315	-8.22755	-6.21693	-6.88177	-7.88735	-3.44884	-2.62541	-3.87492	-2.54641	-7.33863	-7.69974	-8.19749	-7.90474	-2.17358	-6.53164	-6.61243	-2.07917	CTGGGGAGAAGGGG		MIMAT0027421
hsa-miR-532-3p	-8.18873	-8.71006	-8.26089	-8.45199	-7.54055	-8.42237	-2.70693	-2.84085	-8.22755	-6.21693	-6.88177	-7.88735	-3.53554	-7.18192	-8.73863	-6.89783	-2.08643	-1.12033	-1.38197	-2.85067	-6.69444	-6.53164	-1.80987	-6.68832	TGCAAGCCTTGGGTG		MIMAT0004780
hsa-miR-1238-5p	-8.18873	-2.28394	-2.15601	-2.48585	-7.54055	-8.42237	-8.4671	-8.07315	-8.22755	-6.21693	-6.88177	-7.88735	-2.06117	-1.45373	-2.31097	-0.632323	-1.64651	-7.69974	-8.19749	-7.90474	-2.0874	-6.53164	-6.61243	-1.16115	CACACACTGGGGCT		MIMAT0022947
hsa-miR-6751-3p	-8.18873	-8.71006	-8.26089	-8.45199	-7.54055	-8.42237	-8.4671	-8.07315	-8.22755	-1.94207	-6.88177	-7.88735	-3.22799	-7.18192	-8.73863	-1.97703	-1.44433	-7.69974	-8.19749	-2.9708	-6.69444	-6.53164	-6.61243	-1.93099	CTGGAGAGAGAGAGGC		MIMAT0027403
hsa-miR-1825	-3.42818	-3.79027	-2.43223	-3.50126	-7.54055	-8.42237	-8.4671	-2.04872	-8.22755	-0.159697	-6.88177	-1.60849	-1.90884	-1.34188	-2.75209	-0.379129	-0.996449	-7.69974	-3.43945	-1.70786	-0.999512	-0.776695	-6.61243	-0.374255	GGAGAGGAGGGCAC		MIMAT0006765
hsa-miR-144-3p	-8.18873	-8.71006	-3.50035	-2.47453	-7.54055	-8.42237	-8.4671	-8.07315	-8.22755	-6.21693	-6.88177	-7.88735	-1.69422	-7.18192	-1.77479	-1.38423	-7.33863	-7.69974	-8.19749	-7.90474	-6.69444	-6.53164	-0.587798	-0.519753	AGTACATCATCTATACTGTA	chr17	MIMAT0000436	27188621
hsa-miR-139-3p	-8.18873	-3.34718	-8.26089	-8.45199	-7.54055	-8.42237	-8.4671	-8.07315	-8.22755	-6.21693	-6.88177	-7.88735	-3.20314	-2.69889	-3.08882	-6.89783	-1.42207	-7.69974	-3.56436	-7.90474	-6.69444	-6.53164	-6.61243	-6.68832	ACTCCAACAGGGCCG	chr11	MIMAT0004552	72326171
hsa-miR-32-3p	-8.18873	-8.71006	-8.26089	-8.45199	-7.54055	-8.42237	-8.4671	-8.07315	-8.22755	-2.73507	-6.88177	-7.88735	-8.5225	-7.18192	-8.73863	-3.40341	-3.75689	-1.35727	-8.19749	-2.45869	-6.69444	-1.29809	-6.61243	-6.68832	AAATATCACACACACTAAATTG	chr9	MIMAT0004505	111808576
hsa-miR-155-5p	-0.898561	-1.44685	-1.082	-0.729383	0.43465	0.21798	0.312611	0.764932	-0.98026	1.56424	-2.19217	-0.66265	1.39348	1.10246	1.90529	1.8972	3.25197	1.82192	2.72817	0.216005	1.38576	2.48268	1.93681	1.86435	ACCCCTATCACGATTAG	chr21	MIMAT0000646	26946302
hsa-miR-8071	-8.18873	-2.45654	-2.39804	-8.45199	-7.54055	-8.42237	-8.4671	-1.93702	-8.22755	-1.53025	-6.88177	-7.88735	-1.63247	-1.11234	-1.42055	-1.06161	-1.85172	-7.69974	-8.19749	-2.11054	-6.69444	-0.628362	-6.61243	-6.68832	CCACCCACTCCAGT		MIMAT0030998
hsa-miR-1285-5p	-8.18873	-2.04142	-1.93042	-3.41161	-7.54055	-8.42237	-8.4671	-8.07315	-8.22755	-6.21693	-6.88177	-2.25451	-1.87113	-1.38701	-1.78732	-0.232586	-2.40656	-0.997565	-8.19749	-7.90474	-6.69444	-6.53164	-6.61243	-0.510931	CCTGGGCAACAAAGT		MIMAT0022719
hsa-miR-551b-3p	-8.18873	-2.78152	-2.31496	-2.35539	-7.54055	-8.42237	-8.4671	-8.07315	-8.22755	-6.21693	-6.88177	-7.88735	-4.36835	-3.12021	-4.33233	-6.89783	-3.58171	-1.02709	-2.82617	-7.90474	-6.69444	-6.53164	-2.96392	-0.839594	CTGAAACCAAGTATGGGTCGC	chr3	MIMAT0003233	168269703
hsa-miR-362-3p	-8.18873	-8.71006	-8.26089	-8.45199	-7.54055	-8.42237	-8.4671	-8.07315	-8.22755	-6.21693	-6.88177	-7.88735	-3.19322	-7.18192	-3.73541	-6.89783	-7.33863	-7.69974	-3.13175	-7.90474	-6.69444	-6.53164	-6.61243	-2.24717	TGAATCCTTGAATAGGTGTG		MIMAT0004683
hsa-miR-548am-5p	-8.18873	-4.61182	-2.68105	-4.54024	-7.54055	-8.42237	-8.4671	-8.07315	-8.22755	-6.21693	-6.88177	-3.18576	-3.34941	-3.07974	-3.08635	-0.54706	-3.44273	-1.06923	-8.19749	-7.90474	-6.69444	-6.53164	-6.61243	-0.520173	GGCAAAAACCGCAATTACTTTT		MIMAT0022740
hsa-miR-4730	-8.18873	-8.71006	-8.26089	-8.45199	-7.54055	-8.42237	-3.3887	-1.33704	-8.22755	-0.515061	-6.88177	-7.88735	-8.5225	-7.18192	-8.73863	-1.26649	-0.50222	-7.69974	-2.26279	-0.539187	-6.69444	-0.687801	-1.14806	-6.68832	TGGCATGGAATGGGC		MIMAT0019852
hsa-miR-3607-5p	-8.18873	-3.61959	-8.26089	-8.45199	-7.54055	-8.42237	-8.4671	-8.07315	-8.22755	-6.21693	-6.88177	-7.88735	-2.27735	-7.18192	-1.75322	-6.89783	-1.09466	-7.69974	-3.34475	-7.90474	-6.69444	-6.53164	-6.61243	-6.68832	ACTGATTTGCTTCATCACA		MIMAT0017984
hsa-miR-6785-3p	-8.18873	-8.71006	-3.48776	-8.45199	-7.54055	-8.42237	-8.4671	-8.07315	-8.22755	-6.21693	-6.88177	-7.88735	-3.45639	-2.77127	-3.91229	-2.09283	-7.33863	-7.69974	-8.19749	-7.90474	-6.69444	-6.53164	-6.61243	-1.89995	CTGGGGAAGGTGGG		MIMAT0027471
hsa-miR-548aa	-8.18873	-8.71006	-8.26089	-8.45199	-7.54055	-8.42237	-8.4671	-8.07315	-8.22755	-6.21693	-6.88177	-7.88735	-3.61608	-7.18192	-3.94572	-2.31365	-7.33863	-7.69974	-8.19749	-7.90474	-6.69444	-6.53164	-6.61243	-2.01328	TGGTGCAAAAGTAATTGTG		MIMAT0018447
hsa-miR-4646-3p	-8.18873	-8.71006	-8.26089	-8.45199	-7.54055	-8.42237	-8.4671	-8.07315	-8.22755	-6.21693	-6.88177	-7.88735	-3.6358	-7.18192	-8.73863	-2.22561	-2.7652	-7.69974	-8.19749	-7.90474	-6.69444	-6.53164	-6.61243	-2.09146	CTGGGAAGGGAGAGG		MIMAT0019708
hsa-miR-505-3p	-8.18873	-8.71006	-8.26089	-8.45199	-7.54055	-8.42237	-3.06342	-8.07315	-8.22755	-6.21693	-6.88177	-7.88735	-3.62808	-7.18192	-3.71844	-6.89783	-2.35541	-7.69974	-3.03301	-7.90474	-6.69444	-6.53164	-2.59887	-6.68832	AGGAAACCAGCAAGTGTTG	chrX	MIMAT0002876	139006378
hsa-miR-6886-3p	-8.18873	-8.71006	-8.26089	-8.45199	-7.54055	-8.42237	-8.4671	-8.07315	-8.22755	-1.66898	-6.88177	-7.88735	-3.52603	-7.18192	-8.73863	-0.813323	-1.39173	-7.69974	-8.19749	-7.90474	-6.69444	-6.53164	-6.61243	-0.995552	AGGCAGGAGGAGAGA		MIMAT0027673
hsa-miR-3620-3p	-8.18873	-2.6757	-8.26089	-8.45199	-7.54055	-8.42237	-8.4671	-8.07315	-8.22755	-6.21693	-6.88177	-7.88735	-2.50603	-1.5374	-2.42097	-1.18527	-7.33863	-7.69974	-8.19749	-7.90474	-6.69444	-6.53164	-6.61243	-6.68832	CTGGGTGCGGGAT	chr1	MIMAT0018001	228285031
hsa-miR-4716-5p	-8.18873	-2.83369	-2.27361	-8.45199	-7.54055	-8.42237	-8.4671	-8.07315	-3.30993	-1.84159	-6.88177	-7.88735	-2.3828	-7.18192	-2.85341	-1.45576	-2.88624	-7.69974	-2.33651	-3.12834	-1.08258	-6.53164	-6.61243	-6.68832	AGAAGGGGGAAGGAAA		MIMAT0019826
hsa-miR-548ae-3p	-8.18873	-8.71006	-2.40276	-3.30069	-7.54055	-8.42237	-3.75236	-1.97057	-8.22755	-6.21693	-6.88177	-7.88735	-2.58023	-1.67146	-3.07702	-6.89783	-7.33863	-1.88064	-3.34489	-1.83254	-6.69444	-6.53164	-6.61243	-2.59063	TGAAAGTAATTGCAGTTTTTG	chr2	MIMAT0018954	185243744
hsa-miR-466	-8.18873	-8.71006	-8.26089	-8.45199	-7.54055	-2.61388	-8.4671	-4.34776	-8.22755	-6.21693	-6.88177	-7.88735	-4.32551	-7.18192	-3.77001	-1.59952	-0.932986	-7.69974	-8.19749	-3.96241	-6.69444	-6.53164	-6.61243	-6.68832	ATGTGTGTTGCGTGTATG		MIMAT0015002
hsa-miR-6861-3p	-8.18873	-8.71006	-8.26089	-8.45199	-7.54055	-8.42237	-8.4671	-8.07315	-8.22755	-1.74904	-6.88177	-7.88735	-3.46388	-7.18192	-3.91984	-1.89934	-2.67589	-7.69974	-8.19749	-7.90474	-6.69444	-6.53164	-6.61243	-6.68832	CTGGGGAGGAGAGG		MIMAT0027624
hsa-miR-101-3p	-2.34127	-0.321323	0.305285	0.736649	-1.72662	-8.42237	-2.88984	-2.54299	-8.22755	-6.21693	-2.01837	-0.211244	0.78605	-0.137729	0.876205	0.211265	1.35316	-0.877581	-0.131559	-7.90474	-1.78601	-6.53164	-0.432028	1.86283	TTCAGTTATCACAGTACTGT	chr1	MIMAT0000099	65524183
hsa-miR-6753-3p	-2.51126	-3.75983	-8.26089	-8.45199	-7.54055	-8.42237	-1.12676	-2.75277	-2.61513	-6.21693	-6.88177	-7.88735	-1.44697	-2.29027	-1.63518	-6.89783	-0.211103	-1.19415	-2.50439	-2.65386	-6.69444	-6.53164	-6.61243	-6.68832	GTGCCAGGGCAGA		MIMAT0027407
hsa-miR-4728-3p	-8.18873	-3.77117	-3.03782	-3.55664	-7.54055	-8.42237	-8.4671	-8.07315	-8.22755	-1.78894	-6.88177	-7.88735	-1.97089	-2.38821	-2.21615	-0.641838	-2.52595	-7.69974	-8.19749	-7.90474	-6.69444	-6.53164	-6.61243	-1.5824	CTGGGGCAGGAGG		MIMAT0019850
hsa-miR-19a-3p	-2.53362	-1.09906	-0.32977	0.0387688	-7.54055	-8.42237	-2.41377	-2.5665	-8.22755	0.114345	-2.44225	0.509022	0.154215	-1.51351	0.0667501	-0.758872	0.185314	-7.69974	-0.392827	-2.60904	-2.18595	-1.22763	0.116369	1.72703	TCAGTTTTGCATAGATTTGCA	chr13	MIMAT0000073	92003196
hsa-miR-3154	-3.40017	-8.71006	-8.26089	-8.45199	-7.54055	-8.42237	-8.4671	-8.07315	-8.22755	-6.21693	-6.88177	-7.88735	-1.26017	-7.18192	-1.29924	-6.89783	-2.84671	-7.69974	-8.19749	-7.90474	-6.69444	-6.53164	-6.61243	-6.68832	TCTGCTCCCAACTCC		MIMAT0015028
hsa-miR-548c-3p	-2.95912	-3.64408	-2.09308	-3.09469	-2.25584	-8.42237	-2.96433	-1.45172	-8.22755	-6.21693	-6.88177	-7.88735	-2.16233	-1.04319	-2.33687	-3.13176	-3.13911	-0.994644	-2.31968	-1.27215	-6.69444	-3.10494	-6.61243	-2.60946	GCAAAAGTAATTGAGATTTTTG	chr12	MIMAT0003285	63302617
hsa-miR-4710	-8.18873	-8.71006	-8.26089	-8.45199	-7.54055	-8.42237	-8.4671	-8.07315	-3.36746	-6.21693	-6.88177	-7.88735	-2.07726	-7.18192	-2.00616	-6.89783	-1.53257	-7.69974	-8.19749	-7.90474	-6.69444	-6.53164	-6.61243	-6.68832	AACCACCTGCCCTCA		MIMAT0019815
hsa-miR-29b-1-5p	-8.18873	-8.71006	-8.26089	-8.45199	-1.32703	-8.42237	-8.4671	-8.07315	-8.22755	-6.21693	-6.88177	-7.88735	-4.44839	-7.18192	-8.73863	-6.89783	-3.84278	0.703405	-3.95663	-7.90474	-6.69444	-6.53164	-6.61243	-6.68832	TCTAAACCACCATATGAAACCAG	chr7	MIMAT0004514	130562250
hsa-miR-4539	-8.18873	-2.92656	-8.26089	-8.45199	-7.54055	-8.42237	-3.37652	-2.83022	-2.74379	-6.21693	-6.88177	-2.76374	-0.763857	-2.25245	-0.785564	-2.18013	-1.19571	-7.69974	-8.19749	-3.13774	-6.69444	-6.53164	-2.2856	-6.68832	GCCCAGCTCAGCC		MIMAT0019082
hsa-miR-660-5p	-2.77289	-3.44059	-2.21652	-1.97256	-7.54055	-1.90142	-1.99171	-2.0666	-8.22755	-1.76611	-6.88177	-2.23875	-1.7933	-1.95487	-1.45357	-1.86805	-0.27373	-7.69974	-0.299435	-2.27335	-1.97577	-1.95574	-1.03003	-0.391372	CAACTCCGATATGCAATGG	chrX	MIMAT0003338	49777868
hsa-miR-664b-5p	-1.28884	-0.858623	-8.26089	-1.89904	-0.62806	-0.975401	-1.44929	-1.53042	-0.403103	-6.21693	-1.92687	-2.13562	-1.0654	-0.271535	-1.13308	-0.669613	0.985275	0.679359	-0.315796	-1.53971	-0.249156	-1.87039	-0.67519	-1.48354	TACCCAATCATCTCCCT	chrX	MIMAT0022271	153996879
hsa-miR-194-5p	-8.18873	-8.71006	-3.11433	-3.18723	-7.54055	-8.42237	-3.32112	-8.07315	-8.22755	-6.21693	-2.4347	-7.88735	-3.02051	-7.18192	-3.15867	-6.89783	-0.642715	-7.69974	-1.61815	-7.90474	-6.69444	-6.53164	-2.55474	-1.54089	TCCACATGGAGTTGCT	chr1	MIMAT0000460	220291534
hsa-miR-192-5p	-8.18873	-8.71006	-2.63809	-3.00044	-7.54055	-8.42237	-3.08007	-8.07315	-8.22755	-6.21693	-2.17167	-2.63595	-2.46765	-7.18192	-2.60929	-2.27011	-0.825606	-7.69974	-1.42918	-7.90474	-6.69444	-6.53164	-2.38698	-1.05906	GGCTGTCAATTCATAGGTC	chr11	MIMAT0000222	64658652
hsa-miR-6747-5p	-8.18873	-8.71006	-8.26089	-8.45199	-7.54055	-8.42237	-2.11357	-8.07315	-8.22755	-6.21693	-6.88177	-7.88735	-1.0331	-7.18192	-1.31596	-6.89783	-2.54168	-7.69974	-8.19749	-7.90474	-6.69444	-6.53164	-6.61243	-6.68832	TGTTCTGCCTCTTTCCA		MIMAT0027394
hsa-miR-8485	-2.31214	-0.938574	-0.137508	-0.445315	-1.16771	-0.26872	-0.943275	0.676321	-0.892718	2.09788	-2.52812	0.345694	0.844811	0.938765	0.741103	2.40153	2.1432	-0.392509	-0.696842	0.60384	1.62726	1.61561	0.432266	2.35176	ATACGTGTGTGTGTGTG		MIMAT0033692
hsa-miR-4513	-8.18873	-8.71006	-8.26089	-8.45199	-7.54055	-8.42237	-8.4671	-8.07315	-3.46402	-6.21693	-6.88177	-7.88735	-2.62484	-7.18192	-2.18637	-6.89783	-2.35298	-7.69974	-8.19749	-7.90474	-6.69444	-6.53164	-6.61243	-6.68832	ATGGGCCTCCAGCC		MIMAT0019050
hsa-miR-486-5p	-3.17864	-2.00104	-1.75419	-3.45016	-0.729446	-8.42237	-2.22754	-8.07315	0.596108	-6.21693	0.742624	-2.75897	-1.42436	-1.372	-1.60288	-0.321495	-0.682482	-7.69974	-0.509732	-7.90474	-0.690944	1.31636	2.04947	-0.0343621	CTCGGGGCAGCTCA	chr8	MIMAT0002177	41637128
hsa-miR-3138	-3.44837	-2.1683	-8.26089	-8.45199	-7.54055	-8.42237	-2.11131	-8.07315	-1.74582	-6.21693	-6.88177	-7.88735	-2.20256	-7.18192	-1.93982	-6.89783	-1.74784	-0.83993	-2.40687	-3.14998	-6.69444	-6.53164	-6.61243	-6.68832	ACTCCCTCTACCTCACT		MIMAT0015006
hsa-miR-548f-3p	-8.18873	-8.71006	-2.49205	-8.45199	-7.54055	-8.42237	-8.4671	-8.07315	-8.22755	-6.21693	-6.88177	-7.88735	-8.5225	-1.75676	-2.78623	-6.89783	-7.33863	-7.69974	-8.19749	-1.95182	-6.69444	-6.53164	-6.61243	-6.68832	AAAAGTAATTACAGTTTTT	chr10	MIMAT0005895	56367702
hsa-miR-625-5p	-2.93831	-8.71006	-8.26089	-3.2544	-7.54055	-8.42237	-1.99688	-3.18274	-8.22755	-6.21693	-1.68681	-7.88735	-2.95563	-7.18192	-3.02562	-6.89783	-1.53142	-7.69974	-1.47462	-2.67014	-6.69444	-6.53164	-1.97844	-2.06033	GGACTATAGAACTTTCCCC	chr14	MIMAT0003294	65937837
hsa-miR-140-3p	-0.226076	0.432971	0.123519	0.249506	1.50799	0.943346	0.651058	-0.058392	-0.82402	-0.31718	-0.217216	-0.037116	1.37012	1.54044	1.37464	1.79527	3.22378	2.14689	2.41724	-0.514624	1.2096	1.02368	1.89245	2.09794	CCGTGGTTCTACCCT		MIMAT0004597
hsa-miR-6824-3p	-3.43263	-2.67415	-2.20562	-8.45199	-7.54055	-8.42237	-8.4671	-3.34457	-2.40295	-0.586477	-2.64604	-2.68311	-2.55865	-1.51176	-2.81572	-1.10855	-1.73945	-7.69974	-3.36686	-2.85514	-2.19751	-2.05248	-6.61243	-1.01154	CTGGGGTGGCAAGA		MIMAT0027549
hsa-miR-218-5p	-8.18873	-2.45644	-8.26089	-1.08483	-7.54055	-8.42237	-8.4671	-8.07315	-8.22755	-6.21693	-6.88177	-7.88735	-3.46212	-7.18192	-3.73535	-6.89783	-7.33863	-7.69974	-3.04588	-7.90474	-6.69444	-6.53164	-2.38644	-1.59478	ACATGGTTAGATCAAGCACA	chr4	MIMAT0000275	20529923
hsa-miR-146b-5p	-1.81152	-1.9108	-1.91512	-0.610497	-0.493942	-1.1931	-0.465168	-0.721763	-3.23444	-0.471196	-2.56586	-1.129	0.265305	0.592537	-0.474741	0.0587366	1.54855	-1.43103	1.29723	-1.73121	-0.389683	-0.342181	0.180673	1.02873	AGCCTATGGAATTCAGTTC	chr10	MIMAT0002809	104186271
hsa-miR-3614-5p	-8.18873	-3.75003	-8.26089	-8.45199	-7.54055	-8.42237	-8.4671	-8.07315	-8.22755	-6.21693	-6.88177	-7.88735	-3.51257	-7.18192	-2.6137	-6.89783	-2.74305	-7.69974	-8.19749	-7.90474	-6.69444	-6.53164	-6.61243	-6.68832	GGGCAGCCTTCAGA		MIMAT0017992
hsa-miR-1273g-5p	-8.18873	-8.71006	-8.26089	-8.45199	-0.957759	-8.42237	-8.4671	-8.07315	-8.22755	-6.21693	-6.88177	-7.88735	-3.29853	-7.18192	-3.28955	-6.89783	-7.33863	-1.03437	-8.19749	-7.90474	-6.69444	-6.53164	-6.61243	-6.68832	ACTTACTGCAGCCTCAA	chr1	MIMAT0020602	53406017
hsa-miR-3162-3p	-2.01577	-2.36342	-1.88997	-3.00164	-7.54055	-8.42237	-2.99138	-1.44752	-2.1078	0.335384	-1.35116	-1.51269	-1.71953	-0.895555	-2.10658	-0.149976	-0.133381	-7.69974	-1.92035	-1.00844	-0.52463	0.0108881	-1.17222	-0.181976	TGGGGAGTGGAGGG		MIMAT0019213
hsa-miR-3654	-8.18873	-2.65435	-8.26089	-8.45199	-7.54055	-8.42237	-0.777655	-8.07315	-3.3996	-6.21693	-6.88177	-7.88735	0.000873089	-7.18192	-0.132962	-6.89783	-2.63996	-7.69974	-1.16737	-7.90474	-6.69444	-6.53164	-6.61243	-6.68832	TTCCTCAGCTTGTCCA		MIMAT0018074
hsa-miR-362-5p	-8.18873	-8.71006	-8.26089	-8.45199	-7.54055	-8.42237	-2.69198	-8.07315	-8.22755	-6.21693	-6.88177	-7.88735	-8.5225	-7.18192	-8.73863	-6.89783	-1.86142	-7.69974	-1.89554	-7.90474	-6.69444	-6.53164	-2.33675	-6.68832	ACTCACACCTAGGTTCC	chrX	MIMAT0000705	49660324
hsa-miR-195-3p	-8.18873	-4.52391	-8.26089	-4.53848	-7.54055	-8.42237	-8.4671	-8.07315	-8.22755	-6.21693	-6.88177	-7.88735	-8.5225	-7.18192	-8.73863	-2.06246	-3.62568	-1.8649	-8.19749	-7.90474	-6.69444	-6.53164	-6.61243	-2.74979	GGAGCAGCACAGCCA	chr17	MIMAT0004615	6921007
hsa-miR-202-3p	-8.18873	-8.71006	-8.26089	-8.45199	-7.54055	-1.91156	-3.44385	-8.07315	-8.22755	-6.21693	-6.88177	-7.88735	-1.58251	-7.18192	-1.58072	-6.89783	-7.33863	-0.0503087	-8.19749	-7.90474	-6.69444	-6.53164	-6.61243	-6.68832	TTCCCATGCCCTATA	chr10	MIMAT0002811	135061097
hsa-miR-133b	-8.18873	-3.73548	-8.26089	-8.45199	-7.54055	-8.42237	-0.822877	-8.07315	-8.22755	-6.21693	-6.88177	-7.88735	-8.5225	-2.60276	-8.73863	-2.63509	-7.33863	-7.69974	-3.48274	-7.90474	-2.01653	-6.53164	-2.25244	-6.68832	TAGCTGGTTGAAGGGGACC	chr6	MIMAT0000770	52121749
hsa-miR-500a-3p	-3.49288	-8.71006	-8.26089	-8.45199	-7.54055	-8.42237	-2.648	-3.23056	-8.22755	-6.21693	-6.88177	-7.88735	-3.5868	-7.18192	-3.47788	-6.89783	-2.52969	-7.69974	-1.94327	-7.90474	-6.69444	-6.53164	-2.54817	-6.68832	CAGAATCCTTGCCCAGGT	chrX	MIMAT0002871	49659834
hsa-miR-590-5p	-8.18873	-8.71006	-8.26089	-3.53027	-7.54055	-8.42237	-3.29419	-8.07315	-8.22755	-6.21693	-6.88177	-7.88735	-3.1813	-7.18192	-8.73863	-6.89783	-2.72154	-7.69974	-2.74578	-7.90474	-6.69444	-6.53164	-6.61243	-2.04621	CTGCACTTTTATGAATAAGCTC	chr7	MIMAT0003258	73243480
hsa-miR-4649-3p	-3.11032	-2.4062	-1.96596	-2.2848	-7.54055	-8.42237	-3.40653	-1.82943	-2.2901	-0.190879	-2.27078	-2.615	-1.8002	-1.15418	-2.39349	-0.434311	-0.991503	-7.69974	-2.15111	-1.61066	-0.793245	-0.525644	-2.22714	-0.363563	TGGGGAGAGGCAGG		MIMAT0019712
hsa-miR-451a	1.86008	2.65543	3.60391	2.62947	4.46859	3.25317	2.66083	1.73922	4.62153	2.07444	5.15665	2.84891	3.9761	3.38716	4.1072	5.37855	5.08058	2.87608	5.30571	1.44983	3.83309	5.85504	7.04575	5.43079	AACTCAGTAATGGTAACGGTTT	chr17	MIMAT0001631	27188424
hsa-miR-222-3p	-1.08936	-0.972903	-1.13847	-0.844153	0.0994678	-0.746575	-0.683694	-1.13989	-2.51067	-0.644864	-2.71453	-1.11511	-0.286161	0.414543	0.250704	0.29684	1.79459	0.780277	1.10169	-1.72601	-0.984328	0.264845	-0.0451553	0.596158	ACCCAGTAGCCAG	chrX	MIMAT0000279	45606509
hsa-miR-3907	-8.18873	-8.71006	-2.89593	-1.87382	-7.54055	-8.42237	-3.10707	-8.07315	-8.22755	-6.21693	-6.88177	-7.88735	-2.95461	-7.18192	-2.94494	-6.89783	-2.78643	-7.69974	-2.07809	-7.90474	-6.69444	-6.53164	-6.61243	-1.87676	TGTGAGCCAGCCTGG		MIMAT0018179
hsa-miR-615-3p	-3.80582	-8.71006	-8.26089	-8.45199	-7.54055	-8.42237	-8.4671	-4.23997	-8.22755	-6.21693	-6.88177	-7.88735	-4.56584	-7.18192	-8.73863	-3.5759	-7.33863	-1.50184	-8.19749	-3.75501	-6.69444	-6.53164	-6.61243	-6.68832	AAGAGGGAGACCCAGGC		MIMAT0003283
hsa-miR-6508-5p	-2.40513	-2.50053	-2.37012	-3.52338	-7.54055	-8.42237	-8.4671	-2.26119	-2.27742	-0.642821	-2.69244	-7.88735	-3.59616	-1.71374	-2.76793	-1.44571	-2.79435	-7.69974	-2.43021	-2.09316	-2.15129	-0.950779	-6.61243	-1.00519	GGTGGGTCATGCATT		MIMAT0025472
hsa-miR-650	-8.18873	-8.71006	-8.26089	-8.45199	-7.54055	-8.42237	-8.4671	-3.3685	-8.22755	-1.67611	-6.88177	-7.88735	-3.36702	-3.192	-3.52303	-6.89783	-7.33863	-7.69974	-8.19749	-7.90474	-6.69444	-2.4267	-6.61243	-6.68832	GTCCTGAGAGCGCTGC		MIMAT0003320
hsa-miR-223-3p	-0.858168	-0.691519	-0.0639148	0.170995	0.948394	0.46307	0.824123	0.524457	-0.820142	0.738523	0.0426104	-0.049058	0.979954	1.14253	1.04226	1.18202	2.75021	0.718174	2.45681	-0.911939	1.24515	1.44749	2.60668	2.08839	TGGGGTATTTGACAAACTGAC	chrX	MIMAT0000280	65238781
hsa-miR-664b-3p	-0.696878	-0.449374	-0.855148	-0.123993	-0.183687	-0.963816	-0.81131	-0.887445	-1.23771	-0.0925446	-0.14564	-0.268562	0.622263	0.546382	0.669141	1.36604	1.90632	0.442656	1.08022	-0.977562	0.358778	-0.142977	0.972112	1.78986	TGTAGGCTGGGAGGC	chrX	MIMAT0022272	153996918
hsa-miR-4769-3p	-3.45227	-2.70178	-2.39181	-3.42193	-7.54055	-8.42237	-3.51733	-3.15913	-3.36754	-1.28071	-6.88177	-2.63505	-2.20305	-1.48992	-2.7165	-0.721138	-1.29487	-7.69974	-2.3332	-2.84737	-1.8325	-2.00602	-6.61243	-1.73478	GTAGGGGAGGGAGG		MIMAT0019923
hsa-miR-6739-5p	-1.48447	-1.52636	-0.770347	-0.848413	-7.54055	-1.95944	-2.98817	-1.36209	-3.14199	0.894165	-6.88177	0.134228	-0.219007	-0.0201588	-0.320107	0.600519	0.353271	-7.69974	-2.89528	-1.40743	-1.54881	0.0816035	-0.26853	0.899008	TACTTGTTCTTTCTCTTTCC		MIMAT0027379
hsa-miR-197-3p	-1.56844	-2.00595	-1.16148	-1.71654	-7.54055	-8.42237	-0.919607	-1.18318	-2.03166	0.329698	-1.01903	-0.823894	-1.28678	-0.680436	-1.58342	0.434063	-0.00106049	-7.69974	-0.819389	-0.791966	-0.404719	-0.0599887	-0.549525	0.276546	GCTGGGTGGAGAAGGTG	chr1	MIMAT0000227	110141568
hsa-miR-566	-8.18873	-4.83992	-4.40686	-8.45199	-1.66052	-8.42237	-8.4671	-8.07315	-8.22755	-6.21693	-6.88177	-3.66218	-3.31527	-3.58891	-2.90606	-2.34856	-3.88324	-7.69974	-8.19749	-7.90474	-6.69444	-6.53164	-6.61243	-2.94586	GTTGGGATCACAGGCGCCC		MIMAT0003230
hsa-miR-6845-5p	-2.94847	-3.27491	-3.4866	-8.45199	-7.54055	-8.42237	-1.8245	-1.81322	-1.68073	-6.21693	-6.88177	-2.44432	-0.990378	-2.44533	-0.951338	-2.2975	-0.856097	-1.12764	-3.40872	-2.52746	-6.69444	-6.53164	-6.61243	-6.68832	GCTCTCTGCTCTGGC		MIMAT0027590
hsa-miR-6500-5p	-8.18873	-8.71006	-8.26089	-8.45199	-7.54055	-8.42237	-8.4671	-8.07315	0.684502	-6.21693	-6.88177	-7.88735	-3.41926	-7.18192	-3.55033	-6.89783	-7.33863	-7.69974	-8.19749	-7.90474	-0.856353	-6.53164	-6.61243	-6.68832	GGACACCTGGAGTGG		MIMAT0025454
hsa-miR-548ap-3p	-3.9193	-8.71006	-2.43462	-2.60157	-2.93795	-3.17692	-3.51023	-1.88009	-8.22755	-6.21693	-6.88177	-7.88735	-2.45939	-1.47393	-2.63842	-3.5759	-3.55731	-7.69974	-2.98942	-1.66652	-6.69444	-2.99201	-6.61243	-2.77688	AAAAGTAATTGTGGTTTTT		MIMAT0021038
hsa-miR-211-3p	-2.30924	-2.35839	-0.438865	-0.599876	-7.54055	-8.42237	0.376496	-8.07315	-3.47937	-6.21693	-6.88177	-0.411386	-0.845782	0.30323	0.200815	0.0164282	0.576524	-7.69974	0.68548	-7.90474	-6.69444	-6.53164	-6.61243	1.39493	GCACCCCTTTGCTG		MIMAT0022694
hsa-miR-361-3p	-1.53483	-2.76751	-1.24522	-1.73095	-1.43615	-2.1784	-0.406733	-1.7708	-3.02046	-1.04068	-1.35768	-1.88459	-1.02721	-1.13717	-0.692458	-0.609071	0.6707	-0.306699	0.576	-2.08619	-1.38776	-0.785557	-0.316253	-0.130741	AAATCAGAATCACACCTGGG		MIMAT0004682
hsa-miR-758-5p	-8.18873	-8.71006	-8.26089	-8.45199	-7.54055	-8.42237	-8.4671	-3.30564	-1.88628	-6.21693	-6.88177	-7.88735	-1.98159	-7.18192	-2.43281	-6.89783	-7.33863	-7.69974	-8.19749	-2.97588	-6.69444	-6.53164	-6.61243	-6.68832	GTGTGCTCTCTGGTC		MIMAT0022929
hsa-miR-3653-3p	0.416489	-0.804562	-1.28665	-0.673136	0.592739	0.195226	1.68176	0.536443	-0.978432	-0.0107462	0.568071	-1.07615	0.55967	0.865797	0.181762	0.575436	2.35777	1.16432	2.13821	0.462452	0.418971	1.28804	1.5909	0.243206	CTTCAGTCAACTTCTTAG	chr22	MIMAT0018073	29729238
hsa-miR-6765-3p	-8.18873	-2.62742	-2.39463	-3.32382	-7.54055	-8.42237	-8.4671	-3.3355	-3.44944	-1.76792	-6.88177	-2.52303	-2.32304	-2.44618	-2.8422	-0.862622	-7.33863	-7.69974	-8.19749	-3.15594	-2.06818	-2.03403	-6.61243	-0.977163	CTGGGCGGGCC		MIMAT0027431
hsa-miR-6824-5p	-1.5814	-1.44591	-1.70914	-1.55717	-7.54055	-8.42237	-0.879242	-1.2461	-0.998398	-1.91839	-6.88177	-1.21908	0.614901	-1.06683	0.607971	-1.08403	-0.875215	-7.69974	-1.05294	-1.00085	-0.68755	-6.53164	-2.26646	-2.08409	TCCCTGGCCCAACC		MIMAT0027548
hsa-miR-548aj-3p	-8.18873	-8.71006	-3.10227	-4.21697	-7.54055	-8.42237	-4.39743	-2.72686	-8.22755	-6.21693	-6.88177	-7.88735	-3.26224	-2.21012	-3.86226	-6.89783	-7.33863	-7.69974	-4.24216	-2.65556	-6.69444	-6.53164	-6.61243	-6.68832	TAAAAGTAATTGCAGTTTTTA	chr6	MIMAT0018990	132436396
hsa-miR-17-3p	-8.18873	-3.11396	-2.46257	-2.59032	-7.54055	-8.42237	-2.89894	-8.07315	-8.22755	-6.21693	-6.88177	-2.7059	-2.71168	-7.18192	-2.89256	-6.89783	-1.6535	-7.69974	-1.88403	-7.90474	-6.69444	-6.53164	-2.27098	-1.3897	CTACAAGTGCCTTCAC	chr13	MIMAT0000071	92002916
hsa-miR-4419a	-1.73426	-2.2361	-8.26089	-8.45199	-7.54055	-8.42237	-1.9018	-1.73992	-1.3335	-6.21693	-6.88177	-7.88735	-0.362751	-2.72712	-0.407006	-6.89783	-1.46688	-7.69974	-3.28429	-1.67828	-6.69444	-6.53164	-6.61243	-6.68832	TGCAGTCTCCTCCCT		MIMAT0018931
hsa-miR-185-5p	-1.02598	-3.52729	-0.826055	-1.04493	-7.54055	-8.42237	0.93433	-0.435131	-1.49516	-0.12613	0.102405	-1.48711	-1.45369	-1.79991	-1.39888	-0.767527	-0.00287437	-7.69974	0.819948	-0.282613	-1.76658	0.382152	0.338933	0.128113	TCAGGAACTGCCTTTCT	chr22	MIMAT0000455	20020682
hsa-miR-29b-3p	0.662883	1.57049	2.89923	2.83702	1.69854	0.843594	1.7631	1.20568	-0.333968	1.33955	2.05467	3.07639	2.90697	2.26169	3.15274	2.77507	3.57256	2.03192	3.26855	1.56363	1.43234	1.3746	2.35932	4.30771	AACACTGATTTCAAATGGTGC	chr1	MIMAT0000100	207975861
hsa-let-7g-5p	3.4818	2.80124	2.74154	3.49402	3.6078	3.21671	4.43592	3.31616	2.50935	3.89919	4.26566	2.63586	4.22999	3.45196	4.28572	4.07941	5.60779	3.60325	5.64214	2.90795	4.03109	4.24997	4.78394	4.9078	AACTGTACAAACTACTACCTC	chr3	MIMAT0000414	52302319
hsa-miR-6774-5p	-8.18873	-3.69411	-8.26089	-8.45199	-7.54055	-8.42237	-8.4671	-8.07315	-3.19185	-6.21693	-6.88177	-7.88735	-3.64565	-7.18192	-3.14792	-6.89783	-2.78202	-7.69974	-8.19749	-7.90474	-6.69444	-6.53164	-6.61243	-6.68832	CATACAGGGTCCCTCC		MIMAT0027448
hsa-miR-6865-5p	-3.49748	-8.71006	-8.26089	-8.45199	-7.54055	-8.42237	-8.4671	-8.07315	-2.24497	-6.21693	-6.88177	-7.88735	-0.875077	-7.18192	-0.96529	-6.89783	-7.33863	-7.69974	-8.19749	-7.90474	-6.69444	-6.53164	-6.61243	-6.68832	TGAAGTCCCTCCTCTG		MIMAT0027630
hsa-miR-374a-5p	-2.28787	-1.84567	-1.55838	-0.802954	-7.54055	-1.43844	-1.6674	-1.68387	-8.22755	-6.21693	-6.88177	-1.43338	-1.24532	-1.4869	-1.37018	-1.34163	-0.469931	-7.69974	-0.536863	-1.72401	-6.69444	-6.53164	-1.30648	-0.112305	CACTTATCAGGTTGTATTATAA	chrX	MIMAT0000727	73423878
hsa-miR-338-3p	-3.26619	-2.37169	-0.067657	-2.36219	-7.54055	-8.42237	-8.4671	-8.07315	-8.22755	-6.21693	0.118752	-2.11248	-2.31563	-2.48269	-3.15372	-1.7671	-2.14464	-7.69974	-2.7335	-7.90474	-6.69444	-6.53164	-1.9937	-0.548142	CAACAAAATCACTGATGCTGG		MIMAT0000763
hsa-miR-126-3p	1.80324	2.68802	2.68853	2.89575	3.60103	3.03317	2.75792	2.01347	0.796049	1.99928	2.24075	2.11697	2.77096	3.3913	2.74035	3.82425	4.52621	2.81423	3.86679	2.06462	2.99778	2.30566	3.91464	4.39673	CGCATTATTACTCACGGT	chr9	MIMAT0000445	139565110
hsa-miR-6813-3p	-2.95428	-2.74545	-2.6032	-2.8388	-7.54055	-8.42237	-3.03608	-2.86142	-2.60218	-1.15459	-2.24257	-2.07559	-2.58601	-1.8466	-2.95731	-0.926429	-2.15741	-7.69974	-2.71262	-2.59109	-1.48641	-1.5778	-2.27052	-1.35072	CTGGGGAGAGGGG		MIMAT0027527
hsa-miR-20b-5p	-0.227033	-0.799758	0.0139966	-0.142655	-1.31049	-2.17811	-0.127557	0.147659	-2.31795	-0.0814798	-0.470284	-0.846679	0.188843	-1.64178	0.169108	0.410243	1.10898	-0.910635	1.23876	0.928338	-0.933437	-0.155926	0.893279	1.25654	CTACCTGCACTATGAGCAC	chrX	MIMAT0001413	133303866
hsa-miR-345-3p	-8.18873	-2.34247	-1.71846	-3.45052	-7.54055	-8.42237	-2.12259	-8.07315	-2.18652	-6.21693	-6.88177	-7.88735	-1.48745	-2.28315	-1.00601	-2.42917	-1.37937	-7.69974	-3.51103	-7.90474	-6.69444	-6.53164	-6.61243	-6.68832	CTCCAGACCCCTCG		MIMAT0022698
hsa-miR-29a-3p	3.55725	3.80329	4.22422	4.20721	4.86472	3.66161	4.16762	3.62861	2.8932	3.65191	4.16604	4.54282	4.7399	4.28716	4.79473	4.67092	5.85217	4.8095	5.61767	3.94113	4.37144	4.27635	4.98044	5.73588	TAACCGATTTCAGATGGTGC	chr7	MIMAT0000086	130561568
hsa-miR-3934-5p	-8.18873	-3.33157	-8.26089	-8.45199	-7.54055	-8.42237	-3.53171	-8.07315	-2.29922	-6.21693	-6.88177	-7.88735	-1.08155	-7.18192	-1.00467	-6.89783	-1.90799	-7.69974	-8.19749	-7.90474	-6.69444	-6.53164	-6.61243	-6.68832	CTGCCTCAGTTTCCA	chr6	MIMAT0018349	33665937
hsa-miR-6831-5p	-1.94122	-2.53421	-1.90589	-8.45199	-7.54055	-8.42237	-1.52726	-1.77379	-1.71493	-6.21693	-6.88177	-7.88735	-1.44094	-2.53015	-1.03964	-2.36414	-0.218871	-7.69974	-2.34002	-1.97247	-6.69444	-6.53164	-6.61243	-6.68832	GACCTCCTCCTCACA		MIMAT0027562
hsa-miR-19b-3p	1.2597	2.01703	2.83109	2.70553	1.8073	0.808757	1.43764	1.17964	0.0011034	2.81094	1.44115	2.71125	2.90912	2.23855	2.85151	2.4002	3.63736	1.86513	3.01043	1.30957	1.66145	2.2895	3.17341	4.23968	TCAGTTTTGCATGGATTTGC	chr13	MIMAT0000074	92003502
hsa-miR-6797-3p	-1.5607	-1.4949	-1.41671	-1.67157	-7.54055	-8.42237	-1.77507	-1.45611	-1.28616	0.00111246	-1.04499	-0.956333	-1.4437	-0.769405	-1.67618	-0.542142	-0.962654	-7.69974	-1.41119	-1.20891	-0.511659	-0.463933	-1.1057	-0.457745	GTGGGGAGGGAAGG		MIMAT0027495
hsa-miR-1281	-1.723	-1.78674	-1.52796	-1.81175	-7.54055	-2.34648	-2.07448	-1.25515	-1.85588	0.459048	-2.13921	-1.11399	-0.966354	-0.622003	-1.75495	0.285619	-0.167171	-7.69974	-1.82787	-0.946113	-0.252335	-0.0419023	-0.782627	0.365009	GGGAGAGGAGGAGG		MIMAT0005939
hsa-miR-532-5p	-2.80182	-3.52161	-2.6867	-1.91795	-7.54055	-0.91776	-0.672251	-1.6428	-3.16525	-1.82158	-2.71423	-2.7957	-1.90527	-2.00642	-1.97333	-2.30618	-0.0198233	-7.69974	0.0837755	-1.48255	-1.93986	-1.98206	-0.401741	-0.400249	ACGGTCCTACACTCAAG	chrX	MIMAT0002888	49654519
hsa-miR-3135b	1.90696	2.86499	3.31018	2.56375	1.78481	1.94592	2.00323	2.02227	2.48096	3.0259	1.48265	3.29786	4.03283	3.75949	4.08759	4.07082	3.65291	2.40689	2.23508	1.70916	3.44925	2.72783	2.53711	4.12629	CACCACTGCACTCG		MIMAT0018985
hsa-miR-514b-5p	-8.18873	-8.71006	-8.26089	-8.45199	-7.54055	-8.42237	-3.183	-3.38276	-3.41419	-6.21693	-6.88177	-7.88735	-1.67655	-7.18192	-1.84103	-6.89783	-2.65903	-7.69974	-8.19749	-7.90474	-6.69444	-6.53164	-6.61243	-6.68832	ATGATTGCCTCCCTCTT		MIMAT0015087
hsa-miR-574-5p	0.231549	-0.546513	0.684258	0.238923	-0.71637	0.0492764	0.226472	0.792744	0.150185	2.199	0.238739	0.663653	0.517948	1.52629	0.16796	2.20362	1.51374	0.514032	0.0948663	1.10828	1.34625	2.04184	1.13933	1.97138	ACACACTCACACACACAC		MIMAT0004795
hsa-miR-4701-3p	-1.29814	-1.80493	-1.8544	-2.07328	-0.888912	-8.42237	-1.94059	-1.20662	-1.17797	-0.43165	-6.88177	-1.37276	-0.967947	-1.09785	-1.27757	-0.1515	-0.555396	-7.69974	-2.42209	-0.937538	-0.618859	-0.428116	-2.33636	-1.03873	ACACCACACCCATCAC		MIMAT0019799
hsa-let-7b-3p	-8.18873	-3.77247	-2.92061	-4.56136	-7.54055	-8.42237	-8.4671	-8.07315	-8.22755	-1.27705	-3.55984	-7.88735	-4.50856	-3.64423	-3.24245	-2.65321	-7.33863	-7.69974	-3.48201	-4.02651	-6.69444	-6.53164	-6.61243	-6.68832	GGGAAGGCAGTAGGTT	chr22	MIMAT0004482	46509632
hsa-miR-6737-3p	-2.03202	-2.30367	-1.97336	-2.15049	-7.54055	-8.42237	-3.01066	-2.94585	-2.09252	-0.475885	-1.33094	-1.66899	-2.22335	-1.35195	-2.59785	-1.18865	-2.5254	-7.69974	-1.9962	-1.8331	-0.511381	-0.924948	-2.52597	-0.855495	CTGGGTAGGGGTGA		MIMAT0027376
hsa-miR-221-3p	-1.74996	-2.56918	-2.27489	-0.976095	-7.54055	-1.80611	-0.960495	-2.54372	-3.17679	-6.21693	-6.88177	-2.38035	-2.22535	-2.16852	-2.29543	-1.73321	-0.882676	-0.656874	-0.2806	-2.46478	-6.69444	-6.53164	-2.06561	-1.60594	GAAACCCAGCAGACAATGT	chrX	MIMAT0000278	45605671
hsa-miR-6833-5p	-2.35106	-3.54772	-8.26089	-8.45199	-7.54055	-8.42237	-2.97161	-2.07894	-2.29749	-6.21693	-6.88177	-7.88735	-0.794314	-7.18192	-0.791112	-6.89783	-1.06298	-7.69974	-3.53937	-2.95689	-6.69444	-6.53164	-6.61243	-6.68832	TTTCTCCTCCCATCTTC		MIMAT0027566
hsa-miR-1972	-0.158122	0.934393	1.01926	0.56132	-0.808636	-0.402879	-0.000705719	0.356438	0.804002	1.44533	-0.868313	1.47792	1.68892	1.83026	1.61837	2.48338	1.33241	-0.544828	0.068562	0.208645	1.7418	1.03968	-0.00821471	2.28208	TGAGCCACTGTGCC		MIMAT0009447
hsa-miR-4688	-3.1128	-3.49016	-8.26089	-8.45199	-7.54055	-8.42237	-2.99343	-2.87782	-2.70589	-6.21693	-6.88177	-7.88735	-1.32099	-7.18192	-1.41534	-6.89783	-2.32733	-7.69974	-3.53394	-2.75612	-6.69444	-6.53164	-6.61243	-6.68832	CCCAGGTCCTCTGC		MIMAT0019777
hsa-miR-501-3p	-8.18873	-8.71006	-8.26089	-8.45199	-2.32225	-8.42237	-3.39393	-8.07315	-8.22755	-6.21693	-6.88177	-7.88735	-8.5225	-7.18192	-4.68761	-6.89783	-3.80055	-7.69974	-2.70119	-7.90474	-6.69444	-6.53164	-6.61243	-6.68832	AGAATCCTTGCCCGGG		MIMAT0004774
hsa-miR-6894-5p	-8.18873	-3.31966	-8.26089	-8.45199	-7.54055	-8.42237	-8.4671	-8.07315	-3.00387	-6.21693	-6.88177	-7.88735	-1.85754	-7.18192	-2.04801	-6.89783	-7.33863	-7.69974	-8.19749	-7.90474	-6.69444	-6.53164	-6.61243	-6.68832	TCTGGCCCAGCTCT		MIMAT0027688
hsa-miR-30e-5p	-0.260726	-0.0542355	0.650837	0.887883	-0.163496	-1.04701	-0.273066	-1.02767	-2.2004	-0.267611	0.437591	0.782545	0.762479	0.771464	0.833185	0.653599	1.97345	-0.167514	1.11629	-1.51471	-0.624068	-0.409757	0.821304	2.19022	CTTCCAGTCAAGGATGT	chr1	MIMAT0000692	41220049
hsa-miR-6516-5p	-8.18873	-3.3278	-8.26089	-8.45199	-7.54055	-8.42237	-8.4671	-3.17397	-2.77278	-6.21693	-6.88177	-7.88735	-1.94207	-7.18192	-1.7535	-6.89783	-2.60749	-7.69974	-8.19749	-7.90474	-6.69444	-6.53164	-6.61243	-6.68832	TGCTCACACCTGTTACT		MIMAT0030417
hsa-miR-574-3p	0.926231	-0.113729	0.47994	0.811658	0.489505	0.981996	0.86995	1.01444	-0.00991726	2.31214	0.665323	0.811439	0.937095	1.08153	0.825662	2.51957	2.41546	1.08033	0.80096	1.13978	1.82118	1.93138	1.06359	2.37757	TGTGGGTGTGTGCATG		MIMAT0003239
hsa-miR-20a-5p	1.41809	1.79937	2.87817	2.24667	2.34573	0.596834	1.76825	1.88209	0.956272	3.24332	1.78225	2.30849	2.72542	1.03823	2.67039	2.82993	3.35506	1.42889	3.30496	2.29942	2.20519	2.56326	3.38928	4.0595	CTACCTGCACTATAAGCAC	chr13	MIMAT0000075	92003331
hsa-miR-3622b-5p	-8.18873	-3.7558	-8.26089	-8.45199	-7.54055	-8.42237	-8.4671	-8.07315	-2.74307	-6.21693	-6.88177	-7.88735	-2.22835	-7.18192	-2.32439	-6.89783	-7.33863	-7.69974	-8.19749	-7.90474	-6.69444	-6.53164	-6.61243	-6.68832	TCACCTGACCTCCCA		MIMAT0018005
hsa-miR-7109-5p	-3.02272	-3.78	-8.26089	-8.45199	-7.54055	-8.42237	-2.67836	-2.73457	-2.65962	-6.21693	-6.88177	-7.88735	-2.34732	-7.18192	-1.99451	-6.89783	-1.20508	-7.69974	-3.19738	-2.92018	-6.69444	-6.53164	-6.61243	-6.68832	AGCAGGGTCTCCTCC		MIMAT0028115
hsa-miR-766-3p	-2.21458	-2.10979	-1.72685	-2.07843	-2.9023	-3.35706	-2.0925	-1.56957	-2.01875	-0.173604	-1.62296	-1.29828	-0.880324	-0.796838	-1.13197	0.313501	-0.174766	-7.69974	-1.32985	-1.36113	-0.371984	-0.441388	-0.935365	0.16129	GCTGAGGCTGTGGGGCT	chrX	MIMAT0003888	118780786
hsa-miR-6752-3p	-2.74646	-2.53831	-2.28944	-2.50594	-7.54055	-8.42237	-2.6328	-2.84337	-2.34623	-1.3223	-2.00988	-1.91361	-2.43654	-1.78642	-2.74862	-1.86776	-2.49906	-7.69974	-2.30786	-2.53998	-1.67586	-1.60917	-1.96583	-1.51317	CTGGGAGTATGGGGG		MIMAT0027405
hsa-miR-5196-5p	-8.18873	-2.64281	-3.24422	-8.45199	-7.54055	-8.42237	-8.4671	-8.07315	-8.22755	-6.21693	-6.88177	-7.88735	-2.24373	-7.18192	-1.89795	-6.89783	-7.33863	-7.69974	-8.19749	-7.90474	-6.69444	-6.53164	-6.61243	-6.68832	CCCAACCCTCGTCC		MIMAT0021128
hsa-miR-619-5p	0.255799	0.751429	1.039	0.483189	0.00211525	0.125138	-0.28187	0.598895	0.868086	1.01818	-0.574357	1.30569	1.56085	1.53443	1.54681	2.2967	2.16814	0.344811	-0.504924	0.499039	1.45334	0.513689	0.411025	2.11484	GGCTCATGCCTGTAATC		MIMAT0026622
hsa-miR-4667-5p	-1.88007	-3.17682	-8.26089	-8.45199	-7.54055	-8.42237	-1.74326	-1.60158	-1.76934	-6.21693	-6.88177	-7.88735	-0.889017	-7.18192	-1.06013	-6.89783	-0.43059	-7.69974	-3.21268	-1.65568	-6.69444	-6.53164	-6.61243	-6.68832	GGTTCTCCTTCTGCTC		MIMAT0019743
hsa-miR-6732-5p	-8.18873	-2.89202	-8.26089	-8.45199	-7.54055	-8.42237	-2.74274	-2.95868	-2.57531	-6.21693	-6.88177	-7.88735	-1.68221	-7.18192	-1.45778	-6.89783	-2.24621	-7.69974	-8.19749	-2.86244	-6.69444	-6.53164	-6.61243	-6.68832	GGCCAGCCTGCC		MIMAT0027365
hsa-miR-4787-3p	-1.23334	0.146715	-1.37155	-1.18903	-7.54055	-8.42237	-1.69801	-1.24996	-0.692172	-0.0503917	-0.584367	-0.540749	-1.05482	-0.112243	-1.45696	-0.0413923	-1.33738	-7.69974	-1.54917	-1.03402	-0.152208	-0.580055	-1.05632	-0.111208	GCGCGGGGCAG		MIMAT0019957
hsa-miR-6800-3p	-2.06652	-2.14759	-1.93965	-2.37092	-7.54055	-8.42237	-2.34021	-1.91776	-1.71514	-0.506538	-1.31406	-1.66556	-2.06065	-1.53676	-2.31465	-1.37818	-1.77032	-7.69974	-1.85291	-1.79899	-0.867579	-0.868502	-2.62574	-0.944947	GGGGCGATGCCAG		MIMAT0027501
hsa-miR-623	-3.51233	-3.68926	-2.71069	-3.75245	-7.54055	-8.42237	-3.61306	-3.83978	-3.36955	-6.21693	-6.88177	-3.09089	-2.56788	-2.8912	-2.2573	-2.8441	-2.77402	-0.686934	-4.47342	-3.3945	-6.69444	-6.53164	-6.61243	-6.68832	ACCCAACAGCCCCTGC		MIMAT0003292
hsa-miR-342-3p	4.1451	0.879949	3.07079	3.39674	2.59869	2.58636	1.98339	2.0491	3.37592	4.39874	3.42406	1.89415	3.04524	3.35802	2.75177	3.66506	5.20667	3.4605	4.36987	1.1337	3.20045	4.16788	3.71412	3.93894	ACGGGTGCGATTTCTG		MIMAT0000753
hsa-miR-16-5p	4.01191	2.84335	5.49949	4.21364	4.34248	3.96325	4.75953	4.3782	3.3914	4.71267	4.92941	4.22939	4.49568	3.4822	4.42361	5.13522	6.16947	4.18105	5.94529	4.45691	4.46251	4.97685	5.66981	5.77732	CGCCAATATTTACGTGCTG	chr3	MIMAT0000069	160122545
hsa-miR-92a-3p	0.821366	1.1172	1.80309	0.887384	1.97189	0.283065	1.72474	1.07084	0.390034	2.27305	1.55976	0.956356	1.03978	1.67206	1.06456	1.7686	2.75151	1.80983	2.61087	1.59818	1.31366	2.41263	2.23458	2.34855	ACAGGCCGGGACAAGT	chr13	MIMAT0000092	92003621
hsa-miR-4274	-2.01178	-1.37154	-1.43214	-1.84671	-7.54055	-8.42237	-1.64158	-1.88887	-1.44767	-0.70947	-1.64282	-1.21397	-1.54733	-0.906566	-1.7759	-0.928014	-2.79694	-7.69974	-1.40442	-1.75138	-0.521087	-2.01384	-1.41271	-0.870059	CAGGGGGAGGGAC		MIMAT0016906
hsa-miR-26b-5p	2.15383	2.27306	3.17865	2.93969	3.04412	2.20441	2.36901	2.00378	0.623823	2.37589	2.40551	2.19888	2.9821	1.9226	3.05755	2.9787	4.3845	2.68697	3.91593	1.87238	2.31375	2.27683	2.96583	3.87363	ACCTATCCTGAATTACTTGA	chr2	MIMAT0000083	219267382
hsa-miR-4767	-3.41473	-2.39737	-2.3308	-2.82051	-7.54055	-8.42237	-3.13902	-2.83118	-2.83813	-1.86515	-6.88177	-1.89805	-2.18997	-1.9914	-2.19137	-0.444933	-2.62018	-7.69974	-3.34265	-2.78825	-2.15818	-6.53164	-6.61243	-0.485692	GGCGGCGGCCA		MIMAT0019919
hsa-miR-29c-3p	2.62385	2.97623	4.89009	4.06203	3.36881	2.48314	3.04885	2.42212	1.6998	3.20803	4.70177	3.9488	4.15282	3.51805	4.59417	4.03054	4.8498	3.93622	4.49345	1.83274	3.19864	2.8202	3.77908	5.42314	TAACCGATTTCAAATGGTGCTA	chr1	MIMAT0000681	207975271
hsa-miR-5699-5p	-8.18873	-2.32834	-8.26089	-8.45199	-7.54055	-8.42237	-8.4671	-3.31684	-1.98442	-6.21693	-6.88177	-7.88735	-1.86562	-7.18192	-1.91557	-6.89783	-7.33863	-7.69974	-8.19749	-3.1569	-6.69444	-6.53164	-6.61243	-6.68832	CTTGTCCTTCCTTGTTG		MIMAT0027103
hsa-miR-10b-5p	1.61347	1.69119	1.22939	2.17739	1.91382	1.99328	1.44315	0.956559	-0.459279	0.503184	1.04235	1.44479	1.48035	1.93916	1.62855	1.98997	3.26402	2.00627	2.64212	0.51984	1.26486	0.63165	2.55699	2.73086	CACAAATTCGGTTCTACAGGG	chr2	MIMAT0000254	177015060
hsa-miR-6812-3p	-3.17505	-3.43704	-2.87263	-3.38347	-7.54055	-8.42237	-3.40857	-3.18164	-3.11748	-1.53448	-2.3133	-2.71993	-2.29323	-2.32271	-2.60564	-2.0192	-2.63227	-7.69974	-3.11608	-2.89164	-1.8151	-2.10321	-6.61243	-1.90841	CTGGGGTCAGGGG		MIMAT0027525
hsa-miR-4429	-8.18873	-3.73194	-8.26089	-8.45199	-7.54055	-8.42237	-8.4671	-8.07315	-2.91045	-6.21693	-6.88177	-7.88735	-3.0527	-7.18192	-3.17686	-6.89783	-7.33863	-7.69974	-8.19749	-7.90474	-6.69444	-6.53164	-6.61243	-6.68832	CGCCTCTCAGCCC		MIMAT0018944
hsa-miR-6880-3p	-2.38331	-2.28477	-1.96233	-2.36372	-7.54055	-8.42237	-3.50446	-2.22763	-2.09071	-0.750337	-2.58888	-1.72212	-2.20992	-1.41612	-2.45266	-1.34758	-2.87633	-7.69974	-2.15557	-2.01042	-2.13924	-2.00157	-2.58577	-1.90709	CTGGGGGAGGAGAG		MIMAT0027661
hsa-miR-4743-5p	-2.11939	-2.7337	-8.26089	-8.45199	-7.54055	-8.42237	-1.82776	-1.98752	-1.54756	-6.21693	-6.88177	-7.88735	-0.814292	-7.18192	-1.03241	-6.89783	-1.38683	-7.69974	-2.46513	-3.04013	-6.69444	-6.53164	-6.61243	-6.68832	ATGCCTCCTGTCCCA	chr18	MIMAT0019874	46196982
hsa-miR-455-5p	-3.30617	-8.71006	-8.26089	-3.42877	-7.54055	-8.42237	-8.4671	-8.07315	-8.22755	-6.21693	-6.88177	-7.88735	-8.5225	-7.18192	-3.65733	-6.89783	-7.33863	-7.69974	-8.19749	-7.90474	-6.69444	-6.53164	-6.61243	-1.5941	CGATGTAGTCCAAAGGCA	chr9	MIMAT0003150	116011555
hsa-miR-4253	-8.18873	-2.47933	-8.26089	-8.45199	-7.54055	-8.42237	-8.4671	-8.07315	-2.17641	-6.21693	-6.88177	-7.88735	-2.44071	-7.18192	-2.38597	-6.89783	-7.33863	-7.69974	-8.19749	-7.90474	-6.69444	-6.53164	-6.61243	-6.68832	ACCCCCTGGACATGC		MIMAT0016882
hsa-miR-4535	-3.48298	-3.30793	-8.26089	-8.45199	-7.54055	-8.42237	-3.42301	-8.07315	-2.87447	-6.21693	-6.88177	-7.88735	-1.29879	-7.18192	-1.18255	-6.89783	-1.54279	-7.69974	-8.19749	-7.90474	-6.69444	-6.53164	-6.61243	-6.68832	GTCCCAGCCAGGTC		MIMAT0019075
hsa-miR-765	-3.50402	-8.71006	-8.26089	-8.45199	-7.54055	-8.42237	-2.98987	-3.15709	-3.29633	-6.21693	-6.88177	-7.88735	-1.94183	-7.18192	-1.84407	-6.89783	-0.853679	-7.69974	-8.19749	-7.90474	-6.69444	-6.53164	-6.61243	-6.68832	CATCACCTTCCTTCTCCT		MIMAT0003945
hsa-miR-8089	-1.18033	-0.327387	-0.508867	-0.768519	-1.45993	-0.805476	-1.29502	-1.43192	-0.620506	-6.21693	-0.76765	-0.870097	-0.836444	-0.190806	-0.276546	-0.531334	-0.332022	0.0889545	-1.86948	-1.69043	0.41711	-1.8374	-1.79681	-1.14157	CTGCCCCAATCCCC		MIMAT0031016
hsa-miR-17-5p	0.936307	0.588242	1.88067	1.25809	1.42748	-0.320909	1.61452	1.58702	0.14686	2.433	1.0795	1.21288	1.32347	0.770115	1.24659	1.71082	2.35242	0.50077	2.47772	2.21035	0.823315	1.89028	2.18902	2.57991	CTACCTGCACTGTAAGC	chr13	MIMAT0000070	92002878
hsa-miR-5585-3p	0.696944	1.11861	0.448108	0.433504	0.390043	0.682855	-0.14495	0.688488	1.30779	0.251612	-0.47767	1.07332	1.97493	1.36174	1.85907	1.56932	1.3574	0.712858	-0.270556	0.583088	1.57059	0.364552	0.464866	1.06408	ACCTGTAGTCCCAGCT		MIMAT0022286
hsa-miR-3621	-8.18873	-3.17129	-8.26089	-8.45199	-7.54055	-8.42237	-8.4671	-8.07315	-3.38702	-6.21693	-6.88177	-7.88735	-3.52224	-7.18192	-3.55688	-6.89783	-7.33863	-7.69974	-8.19749	-7.90474	-6.69444	-6.53164	-6.61243	-6.68832	CCTGCAGACCCCG		MIMAT0018002
hsa-miR-744-5p	-8.18873	-8.71006	-8.26089	-8.45199	-7.54055	-8.42237	-3.09251	-8.07315	-8.22755	-6.21693	-0.469086	-7.88735	-8.5225	-7.18192	-8.73863	-6.89783	-7.33863	-1.07155	-8.19749	-2.99361	-6.69444	-6.53164	-6.61243	-6.68832	TGCTGTTAGCCCTA	chr17	MIMAT0004945	11985235
hsa-miR-15a-5p	1.423	0.416122	3.44816	2.27745	1.75299	1.63292	1.77364	1.35639	0.0647249	1.72565	1.92399	2.38935	2.23227	1.28643	1.81035	2.16574	3.55819	1.72529	2.97576	1.4877	1.20918	1.73016	2.48695	3.52476	CACAAACCATTATGTGCTGCT	chr13	MIMAT0000068	50623289
hsa-miR-7846-3p	-3.47587	-8.71006	-1.93321	-1.48336	-7.54055	-8.42237	-1.03655	-2.01955	-3.41147	-6.21693	-6.88177	-7.88735	-0.207025	-7.18192	0.37047	-1.49498	-1.04609	-7.69974	-1.3398	-7.90474	-6.69444	-6.53164	-6.61243	-6.68832	CCTTCTCTCCAGGCT		MIMAT0030421
hsa-miR-760	-8.18873	-3.73904	-8.26089	-8.45199	-1.0382	-8.42237	-8.4671	-8.07315	-4.26136	-6.21693	-6.88177	-7.88735	-3.08397	-7.18192	-3.04587	-6.89783	-7.33863	-7.69974	-4.44035	-7.90474	-6.69444	-6.53164	-6.61243	-6.68832	TCCCCACAGACCCA		MIMAT0004957
hsa-miR-149-3p	-8.18873	-4.43695	-4.02584	-8.45199	-7.54055	-8.42237	-4.15784	-8.07315	-4.28877	-6.21693	-6.88177	-7.88735	-3.08722	-7.18192	-1.99506	-6.89783	-3.4297	-7.69974	-8.19749	-7.90474	-6.69444	-6.53164	-6.61243	-6.68832	GCACAGCCCCCGT	chr2	MIMAT0004609	241395482
hsa-miR-7-1-3p	-8.18873	-8.71006	-2.70321	-8.45199	-7.54055	-8.42237	-3.13777	-8.07315	-8.22755	-6.21693	-2.12111	-7.88735	-3.60184	-7.18192	-8.73863	-6.89783	-2.81655	-7.69974	-2.71186	-7.90474	-6.69444	-6.53164	-6.61243	-6.68832	TATGGCAGACTGTGATTTG	chr9	MIMAT0004553	86584749
hsa-miR-4698	-2.2602	-3.80078	-8.26089	-8.45199	-7.54055	-8.42237	-2.17862	-2.0354	-2.19484	-6.21693	-6.88177	-7.88735	-1.78167	-7.18192	-1.98254	-6.89783	-1.88051	-7.69974	-3.47942	-3.11354	-6.69444	-6.53164	-6.61243	-6.68832	TGGGGTCTTCCTCTAC		MIMAT0019793
hsa-miR-6795-3p	-3.29093	-2.67242	-2.27352	-8.45199	-7.54055	-8.42237	-8.4671	-8.07315	-3.43339	-6.21693	-6.88177	-7.88735	-3.62803	-2.78782	-2.77078	-6.89783	-7.33863	-7.69974	-2.49809	-7.90474	-6.69444	-6.53164	-6.61243	-6.68832	CTGGGGGAAGAAACG		MIMAT0027491
hsa-miR-183-3p	-8.18873	-8.71006	-8.26089	-8.45199	-7.54055	-8.42237	-3.9118	-8.07315	-8.22755	-6.21693	-1.0244	-7.88735	-8.5225	-7.18192	-8.73863	-6.89783	-7.33863	-1.9635	-8.19749	-4.03157	-6.69444	-6.53164	-6.61243	-6.68832	TTATGGCCCTTCGGT	chr7	MIMAT0004560	129414831
hsa-miR-18b-3p	-8.18873	-3.09719	-8.26089	-8.45199	-7.54055	-8.42237	-4.52733	-8.07315	-4.39988	-6.21693	-6.88177	-7.88735	-4.52455	-7.18192	-4.90976	-6.89783	-7.33863	-7.69974	-3.4723	-7.90474	-6.69444	-6.53164	-6.61243	-6.68832	GCCAGAAGGGGCAT	chrX	MIMAT0004751	133304140
hsa-miR-4271	-0.938467	-0.494601	-0.561305	-0.910459	-1.7432	-0.931225	-1.05956	-0.842127	-0.409369	-6.21693	-1.09045	-0.686006	-0.262607	-0.503935	-0.0616717	-0.782027	-0.684849	-0.831631	-1.3201	-0.849822	-0.596097	-2.08934	-1.28691	-1.16991	CCCCACCTTTTCTTCC		MIMAT0016901
hsa-miR-6819-3p	-2.019	-1.68661	-1.62768	-1.95861	-7.54055	-8.42237	-1.86765	-2.05253	-1.52722	-0.69856	-1.55943	-1.2817	-1.60641	-1.02973	-1.76437	-1.0351	-1.48017	-7.69974	-1.65294	-1.63877	-0.707294	-1.00881	-6.61243	-0.775289	CTGGGGTGGGGAC		MIMAT0027539
hsa-miR-26a-5p	4.12689	4.32188	4.85051	4.48145	4.97073	4.51527	4.29567	3.51976	3.02264	3.61467	4.21765	3.67476	4.29373	4.54755	4.17079	4.70241	6.04666	4.65691	5.404	3.27512	3.94427	3.95974	4.5502	5.2851	AGCCTATCCTGGATT	chr3	MIMAT0000082	38010911
hsa-miR-564	-1.41255	-0.868607	-2.14118	-1.37866	-7.54055	-1.35136	-0.416408	-1.42408	-0.881597	-6.21693	-0.638068	-1.31417	-1.19175	-1.02101	-1.55647	-1.15131	-0.722591	-1.38331	-0.82846	-1.50716	-0.937619	-6.53164	-0.843122	-2.71484	GCCTGCTGACACCGT		MIMAT0003228
hsa-miR-4538	-8.18873	-0.997268	-8.26089	-1.91897	-7.54055	-2.17169	-8.4671	-1.76337	-1.22709	-6.21693	-6.88177	-7.88735	-0.68913	-7.18192	-0.925949	-6.89783	-7.33863	-1.23132	-8.19749	-1.71572	-6.69444	-6.53164	-2.24794	-6.68832	TCAGCCCAGCTCATC		MIMAT0019081
hsa-miR-4800-5p	-0.186546	-0.762144	-1.03315	-0.921078	-1.95962	-0.0911441	-0.399761	0.0227079	0.190799	0.0852261	-0.907038	-0.607666	0.581136	0.426556	0.551931	0.0046041	0.505935	-1.09516	-0.793871	-0.0499921	-0.171284	0.0317431	-0.594544	-0.957307	TCCTTCCTTCCTCGG		MIMAT0019978
hsa-miR-5739	3.1142	2.58747	3.69897	4.56574	3.44582	3.03046	5.20206	2.60889	2.46276	2.71935	2.78507	5.24577	3.85085	5.0855	4.281	4.354	5.18034	3.35165	4.52652	2.92635	2.66948	2.18265	2.80799	5.23529	GCTCCCCATTCTCTCT		MIMAT0023116
hsa-miR-4749-3p	-2.0625	-1.85027	-1.53016	-2.05393	-7.54055	-8.42237	-1.94925	-2.19811	-1.58363	-0.617533	-1.33746	-1.21163	-1.71439	-1.11138	-1.9283	-0.818863	-1.66739	-7.69974	-1.65136	-1.71266	-0.712239	-1.0353	-6.61243	-0.713714	CTGTGGGGGCAGG		MIMAT0019886
hsa-miR-128-3p	-0.680035	-3.62866	-0.850915	-1.29019	-7.54055	-8.42237	-0.0655189	-1.30081	-3.02891	-1.40493	-0.301054	-1.43709	-2.66081	-2.46757	-2.76611	-2.47502	-0.927171	-1.14025	-0.298679	-1.07468	-6.69444	-1.76927	-1.83603	-1.13399	AAAGAGACCGGTTCACTGT	chr2	MIMAT0000424	136423018
hsa-miR-4298	-0.0399904	-0.657564	-0.597912	-0.894247	-0.316609	-0.392321	-0.0194697	0.0498767	0.402825	-1.23331	-0.562005	-0.118566	1.1445	0.221306	1.13652	0.234498	1.09464	-1.02588	-0.650924	-0.0592151	0.522246	-0.280698	-0.788198	-1.29099	CTGCCTCCTCCTCC		MIMAT0016852
hsa-let-7i-5p	3.62153	3.00473	2.65164	3.6493	3.83828	3.72985	4.40964	3.6405	2.77357	3.86763	3.61779	3.33121	3.40924	3.55092	3.32153	3.37964	4.76526	3.50298	5.01482	3.33974	3.33521	4.42202	4.2779	4.4296	AACAGCACAAACTACTACCTC	chr12	MIMAT0000415	62997473
hsa-miR-5190	-3.42632	-3.69022	-8.26089	-8.45199	-7.54055	-8.42237	-8.4671	-8.07315	-2.30024	-6.21693	-6.88177	-7.88735	-1.62123	-7.18192	-1.69424	-6.89783	-7.33863	-7.69974	-8.19749	-7.90474	-6.69444	-6.53164	-6.61243	-6.68832	TGGCTCCAGCTCAGT		MIMAT0021121
hsa-miR-6826-5p	2.81956	2.47763	4.27432	4.37344	3.6898	3.12619	4.49138	2.56177	2.00482	3.07386	2.44841	4.85282	3.28931	5.22896	3.59467	4.43983	4.37801	3.27554	4.66709	2.72333	2.21566	2.08283	3.16261	5.65331	AGGTCCCACCTCTTTC		MIMAT0027552
hsa-miR-212-3p	-8.18873	-8.71006	-2.03877	-2.3815	-7.54055	-2.12628	-3.07518	-8.07315	-8.22755	-6.21693	-6.88177	-7.88735	-3.52689	-7.18192	-2.51056	-6.89783	-2.71809	-7.69974	-1.87925	-7.90474	-6.69444	-6.53164	-6.61243	-6.68832	GGCCGTGACTGGAGAC	chr17	MIMAT0000269	1953655
hsa-miR-6889-3p	-2.13554	-2.34604	-1.81565	-2.24411	-7.54055	-8.42237	-2.26117	-3.1425	-1.89634	-0.767387	-1.36079	-2.58209	-2.10202	-1.31719	-2.37572	-1.12628	-7.33863	-7.69974	-1.92717	-2.64008	-0.345596	-1.93683	-2.36999	-0.88116	CTGGGAAGTAGGGGC		MIMAT0027679
hsa-miR-520b	-8.18873	-2.07891	-8.26089	-8.45199	-7.54055	-8.42237	-8.4671	-8.07315	-1.90417	-6.21693	-6.88177	-7.88735	-8.5225	-7.18192	-8.73863	-6.89783	-7.33863	-1.35941	-8.19749	-7.90474	-1.96349	-6.53164	-6.61243	-6.68832	CCCTCTAAAAGGAAGCACT		MIMAT0002843
hsa-miR-4481	-3.33043	-2.41616	-3.4012	-3.28959	-7.54055	-2.36435	-8.4671	-3.13836	-2.21589	-6.21693	-6.88177	-7.88735	-2.91143	-2.31091	-2.90986	-1.8827	-2.55391	-7.69974	-8.19749	-2.58292	-1.84368	-6.53164	-6.61243	-6.68832	AACCACCAGCCCAC		MIMAT0019015
hsa-miR-378a-3p	-1.01941	-0.221677	-0.86295	-0.549606	-0.28661	0.127296	0.747383	-0.540615	-0.485445	-0.0100021	-0.706384	-1.00092	-0.744314	0.286703	-0.687546	-0.206685	0.233548	-0.367508	0.524228	0.104213	-0.355118	0.282978	0.368286	0.120151	GCCTTCTGACTCCAAG		MIMAT0000732
hsa-miR-4286	3.96775	4.47541	6.68699	7.26194	5.94338	5.04721	6.61873	4.34586	2.9359	4.87376	3.91805	6.54082	5.66611	6.04719	6.0753	6.39762	6.19654	5.75515	7.2101	4.68112	1.72226	3.52993	5.037	8.53784	GGTACCAGGAGTGGG		MIMAT0016916
hsa-miR-6769b-5p	-0.535779	-0.361443	-0.207198	-1.41811	-0.185998	-0.240547	-0.402766	-0.236131	-0.57491	-6.21693	-0.663172	-0.703413	-0.406349	-0.233455	-0.228685	-0.421305	0.338835	0.212649	-0.714495	-0.299251	-1.27512	-1.58923	-0.87591	-2.02481	GCACTTCTCCTCCCC		MIMAT0027620
hsa-miR-140-5p	-1.51912	-1.26563	-0.668011	-0.467484	-1.81527	-1.03089	-1.22363	-1.63664	-2.91409	-1.76344	-2.04143	-0.66662	-0.482425	-0.855788	-0.441329	-0.203959	0.84181	-7.69974	0.062788	-2.836	-0.79736	-1.75774	0.24403	1.05039	CTACCATAGGGTAAAACCACT	chr16	MIMAT0000431	68524509
hsa-miR-877-5p	-8.18873	-2.26592	-8.26089	-8.45199	-7.54055	-8.42237	-8.4671	-4.131	-1.81078	-6.21693	-6.88177	-7.88735	-3.23365	-7.18192	-3.4944	-6.89783	-7.33863	-7.69974	-8.19749	-3.82792	-6.69444	-6.53164	-6.61243	-6.68832	CCCTGCGCCATCT	chr6	MIMAT0004949	30552117
hsa-miR-4646-5p	-1.08469	-1.39852	-1.77685	-1.61864	-7.54055	-0.953634	-0.543569	-1.08899	-0.581346	-6.21693	-1.36079	-1.39866	0.00884581	-1.13042	0.000256062	-1.16817	-0.233799	-1.05736	-1.16155	-1.14337	-0.87868	-6.53164	-1.51307	-6.68832	TCCCTCAGCTCCTCT		MIMAT0019707
hsa-miR-106b-5p	1.96227	0.664257	2.67976	2.49717	2.01791	0.854892	2.6976	2.03767	0.811959	2.09222	1.97099	2.66009	1.82423	1.39955	1.78028	1.92996	3.0732	2.07577	3.25948	2.18388	1.10086	2.31513	2.40844	3.51958	ATCTGCACTGTCAGCAC	chr7	MIMAT0000680	99691647
hsa-miR-6763-3p	-2.08129	-2.09782	-1.77223	-2.1536	-7.54055	-8.42237	-2.15419	-2.07522	-1.9389	-0.684718	-1.5556	-1.61887	-2.06974	-1.27454	-2.15065	-1.02641	-2.89501	-7.69974	-1.8553	-1.90462	-0.887912	-0.937825	-6.61243	-0.917934	CTGGGGGCAGAGG		MIMAT0027427
hsa-miR-4261	-3.11053	-8.71006	-2.06021	-2.24795	-7.54055	-8.42237	-2.08776	-8.07315	-8.22755	-6.21693	-6.88177	-7.88735	-1.16993	-7.18192	-1.32289	-6.89783	-7.33863	-7.69974	-1.76945	-7.90474	-6.69444	-6.53164	-6.61243	-6.68832	TGGGTCCCTGTTTCC		MIMAT0016890
hsa-miR-652-3p	-1.94432	-8.71006	-1.59311	-2.0526	-0.600832	-8.42237	-1.57752	-2.0448	-8.22755	-6.21693	-2.18793	-7.88735	-3.30402	-7.18192	-3.51591	-6.89783	-2.13183	-7.69974	-1.87696	-2.29901	-6.69444	-2.11408	-2.07208	-2.03864	CACAACCCTAGTGGC	chrX	MIMAT0003322	109298624
hsa-miR-3679-3p	-2.80055	-2.81008	-2.58892	-2.8946	-7.54055	-8.42237	-2.80675	-2.87139	-2.42299	-1.35282	-2.21752	-2.11377	-2.72236	-2.01094	-2.82972	-2.03048	-7.33863	-7.69974	-2.55748	-2.63421	-1.59158	-1.95889	-2.12123	-1.73537	GATGAAGATTACTGGGGG		MIMAT0018105
hsa-miR-3194-5p	-1.56644	-1.03594	-1.58719	-1.66472	-7.54055	-0.944763	-1.58106	-1.58161	-0.924015	-6.21693	-6.88177	-1.45075	-0.3238	-1.17168	-0.158371	-1.53294	-0.925958	-0.64008	-2.0877	-1.55599	-1.17524	-6.53164	-6.61243	-6.68832	CAGCCCTCCTGGTG	chr20	MIMAT0015078	50069471
hsa-miR-6794-5p	0.199488	0.624405	0.834242	0.0879517	0.505398	0.418779	0.687117	0.0326505	0.491245	-6.21693	-0.110254	0.463552	0.37782	0.375283	0.829387	0.226874	0.636878	-0.123051	0.066721	-0.01651	0.589621	-0.862352	-0.389514	-0.165777	GCTCACCCCCAGTC		MIMAT0027488
hsa-miR-602	-1.80846	-1.14817	-1.77192	-1.64949	-7.54055	-3.07288	-2.16808	-1.82799	-1.15679	-1.41715	-3.15992	-1.44403	-1.8847	-1.347	-1.8307	-1.4589	-1.59674	-1.38033	-1.50472	-1.41244	-1.62793	-6.53164	-2.88009	-1.1881	GGGCCGCAGCTGTCG		MIMAT0003270
hsa-miR-1229-5p	2.2707	2.20422	2.81553	1.7284	2.42605	1.82099	2.91092	2.09942	2.51368	1.45035	2.25907	2.44303	4.30437	2.59909	4.51012	2.6825	2.14189	1.26893	2.16378	2.11706	2.89639	1.70604	1.79678	2.18322	CGCTCTCCCCCAA		MIMAT0022942
hsa-miR-4731-3p	-2.14359	-1.88022	-1.85402	-2.24825	-7.54055	-8.42237	-1.96424	-2.12715	-1.66011	-0.717775	-1.38137	-1.4416	-1.92803	-1.43587	-2.1992	-1.39157	-7.33863	-1.30798	-1.83768	-1.83797	-0.851263	-6.53164	-2.36998	-0.957451	AGTGTTGGGGGCCA		MIMAT0019854
hsa-miR-1273f	0.00444841	0.573466	0.319419	0.0381656	-1.1415	-0.0820799	-0.603032	0.0983987	0.891697	0.809219	-0.619398	0.708108	0.654837	1.19819	0.640464	1.40049	0.452572	-1.82161	-0.744332	-0.0414686	1.12861	0.591361	-0.0386646	0.96873	CACTGCAACCTCCATC		MIMAT0020601
hsa-miR-1238-3p	-1.8638	-1.74934	-1.52796	-1.85345	-2.47111	-8.42237	-1.98473	-1.88174	-1.56774	-0.29026	-1.1988	-1.31285	-1.85717	-1.13044	-1.97185	-1.1243	-1.75331	-7.69974	-1.53095	-1.56762	-0.6743	-0.956273	-1.80491	-0.827096	GGGGCAGACAGAC	chr19	MIMAT0005593	10662867
hsa-miR-5684	-4.11202	-4.10791	-8.26089	-8.45199	-7.54055	-8.42237	-8.4671	-3.79719	-3.80083	-6.21693	-6.88177	-7.88735	-1.32184	-7.18192	-1.7099	-6.89783	-7.33863	-7.69974	-8.19749	-7.90474	-6.69444	-6.53164	-6.61243	-6.68832	CTGTTGCTCAGGCTAG		MIMAT0022473
hsa-miR-892b	-2.09107	-3.67718	-1.88018	-8.45199	-7.54055	-8.42237	-4.11069	-8.07315	-8.22755	-6.21693	-6.88177	-7.88735	-3.50204	-7.18192	-2.35922	-6.89783	-7.33863	-7.69974	-4.33341	-7.90474	-6.69444	-6.53164	-3.2905	-6.68832	TCTACCCAGAAAGGAGCCA		MIMAT0004918
hsa-miR-7111-3p	-3.34778	-2.13733	-2.17112	-3.2467	-7.54055	-8.42237	-2.24764	-2.1715	-3.48779	-0.677782	-2.65828	-2.47103	-1.7513	-2.49388	-1.9854	-0.790464	-1.36185	-7.69974	-3.38112	-1.69353	-6.69444	-6.53164	-2.60539	-0.638932	CTGGGAGGAGGGA	chr6	MIMAT0028120	30552183
hsa-miR-8069	8.72152	8.20224	8.82617	7.93317	8.79786	8.52618	9.59047	8.73874	8.6522	8.51382	9.1221	8.61231	8.45433	9.14929	8.99146	8.98734	9.64597	8.2661	9.32441	8.45772	9.20505	8.74112	8.92968	8.90724	ACGCCGACCGCC		MIMAT0030996
hsa-miR-7975	10.889	10.4742	11.3007	11.2824	11.4218	10.8651	10.974	10.8318	10.0884	12.0445	11.3731	10.1954	10.7969	10.267	10.5747	11.4659	11.684	10.8385	11.4506	11.1949	11.1236	11.1578	11.8833	12.1205	TGGTGCCGTGACT		MIMAT0031178
hsa-miR-3620-5p	-3.29721	-1.55879	-3.27464	-3.29228	-7.54055	-8.42237	-2.2041	-3.20494	-1.63568	-6.21693	-6.88177	-2.81042	-1.2882	-0.568051	-0.608628	-6.89783	0.54092	-7.69974	-1.71178	-2.78926	-6.69444	-6.53164	-6.61243	-6.68832	GGCCCAGCCCAG		MIMAT0022967
hsa-miR-25-3p	1.41086	0.151449	1.53091	1.03776	1.16523	0.844316	2.86441	1.35474	0.817504	1.62936	2.18778	1.44882	0.756061	1.05365	0.723318	1.19823	2.28209	1.17773	3.02769	1.4587	0.901837	2.26944	2.05484	2.29138	TCAGACCGAGACAAGTGC	chr7	MIMAT0000081	99691255
hsa-miR-3132	-8.18873	-8.71006	-8.26089	-8.45199	-7.54055	-1.48062	-3.41535	-8.07315	-3.33054	-6.21693	-6.88177	-7.88735	-1.93208	-7.18192	-2.0531	-6.89783	-7.33863	-7.69974	-8.19749	-7.90474	-6.69444	-6.53164	-6.61243	-6.68832	TCCTCTGAGCTCCTTC		MIMAT0014997
hsa-miR-296-5p	-1.03757	-0.573267	-0.48403	-0.818665	-1.0569	-1.23676	-0.695456	-1.04102	-0.394815	0.14904	-0.409459	-0.144972	-0.536335	-0.172665	-0.762123	-0.302339	-0.911081	-0.855151	-0.503538	-0.86285	0.282935	-0.298697	-0.322977	0.165675	ACAGGATTGAGGGGGG	chr20	MIMAT0000690	56826098
hsa-miR-145-5p	2.01707	3.1248	2.1551	2.60104	2.65315	2.21194	2.19563	1.19339	1.21326	0.799929	1.86134	1.81256	1.92361	3.23937	1.43854	2.82314	2.55472	2.0525	2.61328	1.44676	1.43212	1.00237	2.96207	2.85459	AGGGATTCCTGGGAAAAC	chr5	MIMAT0000437	148810230
hsa-miR-6780b-5p	1.50188	1.65614	1.75897	1.42908	1.23212	1.72302	1.48884	1.41982	1.85308	1.26481	1.25858	1.61964	2.87165	1.71549	2.76294	1.62683	1.35048	1.67925	1.32718	1.65297	1.90131	1.26305	1.37446	1.17871	TCTTCCCTGCCAAGC		MIMAT0027572
hsa-miR-6798-3p	-8.18873	-2.65006	-2.26748	-3.45314	-7.54055	-8.42237	-8.4671	-8.07315	-2.40428	-6.21693	-6.88177	-2.76728	-3.45334	-7.18192	-3.65688	-2.55524	-7.33863	-7.69974	-3.23084	-7.90474	-2.05893	-6.53164	-6.61243	-6.68832	CTACAGGGGGATGGG		MIMAT0027497
hsa-miR-135a-3p	-0.528143	0.313364	-0.826516	-0.446239	-1.136	-0.437154	-1.36041	-0.55524	0.140266	-0.697865	-0.661658	-0.245447	-0.658179	-0.369424	-0.613892	0.460337	-0.790588	0.981114	-0.878463	-0.130418	0.295552	-0.79806	-0.637002	-0.948633	CGCCACGGCTCCA	chr3	MIMAT0004595	52328311
hsa-miR-4433a-5p	-2.6718	-2.12827	-2.13618	-2.38385	-7.54055	-2.44742	-2.40679	-2.71335	-2.14769	-1.35736	-2.06178	-1.78517	-2.2426	-1.6439	-2.32708	-1.73907	-2.28112	-7.69974	-2.16525	-2.48045	-1.2759	-1.60193	-2.52206	-1.48779	ACAGGAGTGGGGG	chr2	MIMAT0020956	64567913
hsa-miR-1275	1.40829	2.04714	0.982339	1.27509	2.55686	1.98201	1.48249	1.61438	2.12801	1.34247	1.75415	1.85629	1.58634	2.36454	1.55051	2.17608	2.25847	2.27441	1.34551	1.65888	2.48727	1.58353	1.90663	1.47428	GACAGCCTCTCCCC		MIMAT0005929
hsa-miR-328-5p	0.349001	1.32674	1.52905	0.817827	1.32114	1.18788	1.70307	0.604763	1.17242	-0.364238	0.415294	1.43331	1.31205	2.02023	1.90189	1.5292	2.79415	1.02926	0.860992	0.456113	1.30357	-0.427119	0.265257	0.643762	CCCTGAGCCCCTC		MIMAT0026486
hsa-miR-5100	6.73275	6.65349	8.63137	8.42847	7.30978	6.79293	8.54703	6.2516	5.33484	7.6304	6.50205	8.18624	7.13302	7.91255	7.51251	8.29926	8.12378	6.46857	8.45915	6.35095	6.21455	5.98175	7.36044	9.36909	AGAGGCACCGCTGG		MIMAT0022259
hsa-miR-6849-5p	-1.5991	0.13883	-2.17081	-1.09	-7.54055	-8.42237	-1.11166	-1.5737	-0.730013	-6.21693	-0.872079	-7.88735	-1.20171	0.293886	-1.25432	-0.896658	-7.33863	-7.69974	-2.00512	-1.43756	-0.775584	-6.53164	-1.38024	-6.68832	TCCACACACTCCCCT		MIMAT0027598
hsa-miR-6515-3p	-0.952566	-0.448079	-0.48662	-0.682367	-0.742155	-0.819092	-0.794398	-0.937549	-0.436177	0.29891	-0.295942	-0.23746	-0.679264	-0.0352073	-0.838466	-0.131796	-0.972079	-0.307698	-0.615077	-0.73452	0.42906	-0.204152	-0.440707	0.138795	CTGGGGGGTAGATGA		MIMAT0025487
hsa-miR-4738-3p	-2.26017	-2.57524	-8.26089	-8.45199	-7.54055	-8.42237	-1.87177	-3.28275	-1.73004	-6.21693	-6.88177	-7.88735	-0.837299	-7.18192	-0.93075	-6.89783	-1.82803	-7.69974	-8.19749	-3.14562	-6.69444	-6.53164	-6.61243	-6.68832	TCCTCCAGGCGCTC		MIMAT0019867
hsa-miR-4313	-1.77102	-1.87888	-1.80592	-1.90049	-7.54055	-2.12642	-2.11657	-2.11107	-1.77977	-0.512732	0.301976	-1.37577	-2.10933	-1.19081	-1.72038	-1.12694	-1.35599	-7.69974	-1.67868	-1.63474	0.022197	-0.816289	-2.58657	-0.704794	GGGTTTGGGGCCA		MIMAT0016865
hsa-miR-3141	0.0453629	-0.143686	-0.248001	-0.263658	-0.256012	-0.123464	-0.187196	0.0976481	0.638166	-0.390525	-0.386477	0.035655	0.903817	0.253303	0.869848	0.224553	0.0717034	-0.271655	-0.639827	0.276546	0.64099	-0.176361	-0.652023	-0.791297	TCCTCCTCCACCCG		MIMAT0015010
hsa-miR-1273d	-8.18873	-2.75491	-2.52132	-3.39947	-7.54055	-8.42237	-3.20872	-3.37326	-2.36861	-6.21693	-6.88177	-2.28656	-1.93371	-2.25176	-2.01523	-1.58152	-1.96224	-7.69974	-8.19749	-7.90474	-6.69444	-6.53164	-6.61243	-1.90335	ACTGCAGCCTCAACC		MIMAT0015090
hsa-miR-937-5p	0.909117	1.26053	1.21712	1.16402	0.187034	0.866189	0.784832	0.867085	1.20557	1.55884	0.663704	1.18113	1.08311	1.30441	1.36617	1.30312	1.00988	0.765633	1.12009	0.951193	1.39979	1.40595	0.776022	1.20074	CCAGCCCCACCC		MIMAT0022938
hsa-miR-874-3p	0.0185566	0.350302	-0.49556	-0.0863361	-0.0958948	0.105186	-0.165603	-0.0272026	0.107996	-0.274379	0.914738	-0.0383225	0.0407758	0.371546	-0.207491	0.118899	0.578148	0.100955	0.0186191	-0.11537	0.43732	-0.118621	0.523349	0.356729	TCGGTCCCTCGGG	chr5	MIMAT0004911	136983328
hsa-miR-6807-5p	-1.1308	-1.44575	-1.47371	-1.93338	-7.54055	-2.14453	-1.38771	-1.32988	-1.05758	-6.21693	-2.61076	-1.39897	-1.36587	-1.13334	-1.11847	-1.36959	-0.408809	-7.69974	-1.69536	-1.29803	-1.98236	-1.8599	-1.32294	-6.68832	CCTCTCCATTCCACTG		MIMAT0027514
hsa-miR-7114-5p	-0.589674	-0.999319	0.969463	0.534827	0.190813	-0.138231	0.474357	-0.620136	-1.02983	0.0413227	-0.186334	-0.434551	-0.570482	-0.365056	-0.0739374	0.41532	0.535747	-1.0721	0.974453	-0.25711	-0.748376	-0.584508	0.347088	1.29686	ACAGGCACCCCACT		MIMAT0028125
hsa-miR-320a	0.892558	0.887522	0.710084	1.02185	1.67442	1.27516	1.65833	0.596473	0.838822	1.36227	1.82523	0.733803	0.92178	1.19637	0.822664	1.00252	1.76458	0.945103	2.04268	0.537158	1.10019	1.54904	1.85602	1.37913	TCGCCCTCTCAAC	chr8	MIMAT0000510	22158488
hsa-miR-6777-3p	-3.32202	-2.2928	-2.12862	-8.45199	-7.54055	-8.42237	-3.42968	-3.36028	-2.16308	-6.21693	-6.88177	-7.88735	-2.31959	-1.73154	-2.43279	-6.89783	-7.33863	-7.69974	-2.1767	-7.90474	-6.69444	-6.53164	-6.61243	-2.1398	CTGGGGGCCAGG		MIMAT0027455
hsa-miR-423-5p	0.318596	-0.532676	-0.198145	-0.158694	0.479287	-0.0542092	0.280208	0.318248	-0.811815	-0.121551	0.624968	-1.00626	-0.293325	0.0182445	-0.637424	-0.19125	0.66352	-0.137659	0.731321	0.446586	-0.808253	0.625341	0.624862	-0.307377	AAAGTCTCGCTCTCTG		MIMAT0004748
hsa-miR-4668-5p	-0.161544	0.299384	1.22896	1.14582	0.514562	-0.694402	0.0194469	1.75381	-0.69853	1.5789	-2.04743	-1.3569	1.14232	2.00995	0.954437	0.0858614	-0.343651	0.776591	0.702945	1.72496	-6.69444	1.44847	0.428245	0.919588	GACAAATCCTTTTTTTTTTCC		MIMAT0019745
hsa-miR-4651	-0.784966	0.197655	-0.226645	-0.908708	-7.54055	-0.328963	-1.3193	-0.643359	-0.0462489	-1.33864	-0.79843	-0.562217	-1.05499	-0.912536	-0.604093	-0.882747	-2.25762	-1.44097	-0.941111	-0.337103	-0.239401	-1.63811	-0.69963	-1.74487	GCCCGACCTCACC		MIMAT0019715
hsa-miR-6821-5p	4.17592	4.32439	4.83371	4.21297	4.28299	3.93991	4.33947	4.41117	4.33174	4.5918	4.1895	4.69722	5.43611	4.69345	5.24963	4.66874	3.82114	3.82039	4.09323	4.36852	4.79264	4.32619	3.93933	4.63656	CCCCGCCTCGAG		MIMAT0027542
hsa-miR-6756-5p	0.409228	0.915455	0.541788	0.300842	0.471088	0.54187	0.239956	0.449369	1.2394	0.332848	0.7318	0.702198	0.943305	1.01859	1.14034	0.836171	1.22144	0.34546	-0.0794544	0.527827	1.16608	0.384616	0.429135	0.456827	AGCCCCACCTCCAG		MIMAT0027412
hsa-miR-339-5p	-8.18873	-8.71006	-8.26089	-4.53972	-2.03494	-1.21667	-0.315387	-8.07315	-8.22755	-6.21693	-6.88177	-7.88735	-4.64176	-7.18192	-3.67966	-6.89783	-3.33935	-7.69974	-1.18736	-7.90474	-6.69444	-6.53164	-6.61243	-6.68832	CGTGAGCTCCTGGA		MIMAT0000764
hsa-miR-4793-5p	-0.229947	0.0107493	-0.530564	-0.587433	-0.382522	0.0241137	-0.391379	-0.271832	0.583014	-0.627135	-0.509418	-0.0606518	0.7037	-0.20941	0.498325	-0.263698	-0.306847	0.303797	-0.809057	-0.195609	0.400831	-0.565014	-0.409985	-0.661249	CCTCTGCCCTGTGG		MIMAT0019965
hsa-miR-4634	0.880216	1.11455	0.701158	0.256738	1.42463	0.964913	1.81225	1.30341	1.53955	0.187634	1.26245	1.31962	1.20124	1.94486	1.48336	1.66697	2.71299	0.171062	0.920854	1.04688	1.62071	0.515662	0.654894	0.276116	CCCCGGGCCGG		MIMAT0019691
hsa-miR-6165	1.24698	0.892433	2.16834	2.02775	1.30961	1.22982	1.90233	1.23923	1.30264	2.12977	1.52661	1.84799	1.5068	1.58099	1.65275	1.93797	1.71262	1.01185	2.08484	1.36987	1.47352	1.29284	1.74934	2.84753	CTCCCCTCACCTCC		MIMAT0024782
hsa-miR-6872-5p	-2.10075	-2.54514	-8.26089	-8.45199	-7.54055	-8.42237	-1.64483	-1.8439	-1.59602	-6.21693	-6.88177	-7.88735	-0.849934	-7.18192	-0.997011	-6.89783	-1.7381	-7.69974	-8.19749	-1.90872	-6.69444	-6.53164	-6.61243	-6.68832	CCTTGCCTCCTGATG		MIMAT0027644
hsa-miR-1249-3p	0.543684	1.17986	0.946182	0.759069	0.945494	0.853722	0.919083	0.494483	1.23231	1.44598	1.03996	1.36546	0.92983	1.32192	0.874804	1.1981	0.529597	1.28113	1.05866	0.682599	1.8124	1.05245	0.963541	1.40513	TGAAGAAGGGGGGGA	chr22	MIMAT0005901	45596896
hsa-miR-1228-3p	-0.226096	0.1209	0.141833	-0.158247	-0.0190158	-0.17861	-0.0442309	-0.267699	0.302703	0.817925	0.29801	0.498317	-0.0246963	0.483581	-0.0693126	0.294371	-0.204431	0.279808	0.160412	-0.169119	0.67037	0.420928	0.140324	0.676931	GGGGGGCGAGG	chr12	MIMAT0005583	57588348
hsa-miR-497-5p	0.594983	1.70852	2.01106	2.12544	2.56586	2.18309	1.21682	0.744099	-0.237903	-0.172102	2.87542	1.52457	1.11713	1.90376	0.853447	1.7827	2.56804	1.71197	2.20963	0.209145	0.809148	0.722614	2.10209	2.51528	ACAAACCACAGTGTGCTG	chr17	MIMAT0002820	6921273
hsa-miR-6870-3p	-8.18873	-3.84709	-3.36841	-8.45199	-7.54055	-8.42237	-3.5162	-8.07315	-3.26992	-1.93412	-2.66854	-7.88735	-8.5225	-2.79749	-3.72206	-2.64906	-7.33863	-7.69974	-3.39017	-7.90474	-1.96835	-6.53164	-6.61243	-6.68832	CTGAAAGGAGATGGGG		MIMAT0027641
hsa-miR-1260b	2.37041	1.7367	2.43646	3.40775	3.17493	2.56077	3.05922	2.40318	0.805346	2.57201	0.494068	1.4707	1.99023	1.63062	1.74191	2.84978	2.43741	1.844	3.06385	2.54303	1.67664	1.7065	2.68828	3.46597	ATGGTGGCAGTGGTG		MIMAT0015041
hsa-miR-630	-0.0565038	0.734261	0.175365	0.235123	0.881508	0.487664	0.130019	0.146194	0.221169	-6.21693	-0.227515	0.22588	-0.0380645	0.336793	-0.336309	1.27645	-0.546047	0.489029	-0.78894	0.048687	0.264435	-2.01116	-0.210767	-0.609317	ACCTTCCCTGGTACAGA		MIMAT0003299
hsa-miR-6090	5.56472	5.66747	6.58841	5.59997	5.86777	5.38955	5.80225	5.70883	5.57074	6.34757	5.54915	6.49026	6.67437	5.96246	6.78402	6.13219	5.23502	5.22888	5.64204	5.66407	6.21559	5.91048	5.4051	6.40617	GCCCCGCCCCT		MIMAT0023715
hsa-miR-6089	7.56383	8.01275	8.37198	7.61952	7.572	7.08478	7.77473	7.38767	7.8217	7.53737	7.74813	8.60647	8.07576	8.25435	8.69128	8.30388	8.22362	6.93215	6.93457	7.37554	8.08943	7.41463	7.50711	8.39476	CCGCCCCGCCC		MIMAT0023714
hsa-miR-6848-5p	-3.36217	-3.09784	-8.26089	-8.45199	-7.54055	-8.42237	-8.4671	-8.07315	-3.02586	-6.21693	-6.88177	-7.88735	-3.49619	-7.18192	-3.40092	-6.89783	-7.33863	-7.69974	-8.19749	-7.90474	-6.69444	-6.53164	-6.61243	-6.68832	ACCATGGCCCATCCC		MIMAT0027596
hsa-miR-33b-3p	-4.36809	-2.43526	-2.85185	-4.57179	-0.624424	-8.42237	-8.4671	-4.32245	-3.47554	-6.21693	-6.88177	-7.88735	-4.25585	-2.03521	-2.92273	-2.45838	-7.33863	-7.69974	-2.89793	-7.90474	-6.69444	-6.53164	-6.61243	-2.14563	GGGCTGCACTGCCG	chr17	MIMAT0004811	17717224
hsa-miR-6772-5p	-2.95968	-2.50491	-3.36272	-3.17049	-7.54055	-8.42237	-2.70205	-2.77689	-1.54279	-6.21693	-6.88177	-2.65855	-1.03606	-2.57495	-1.18091	-2.14747	-2.16197	-7.69974	-8.19749	-2.7059	-2.18896	-6.53164	-6.61243	-6.68832	CCTCAGCTCCAGCC		MIMAT0027444
hsa-miR-4442	0.611162	0.224015	0.601437	-0.106753	0.642651	0.701669	0.76076	0.575115	0.866697	-0.120973	0.294706	0.375439	0.889578	0.495622	1.05749	0.261162	0.851638	0.841843	0.444818	0.5605	0.678349	0.231678	0.334843	-0.241812	CCTCCCTCTTGTCCG		MIMAT0018960
hsa-miR-6124	1.14076	0.473808	1.55989	0.515126	1.01937	0.783257	1.37426	0.906583	1.15448	0.526067	0.879394	0.936223	1.95625	1.1574	1.99272	1.05575	0.737936	0.651533	0.95116	0.97751	1.14725	0.538817	0.575478	0.4829	TCCTCCCCCTTCCTT		MIMAT0024597
hsa-miR-1273h-5p	-3.42307	-3.01605	-2.79537	-8.45199	-7.54055	-8.42237	-2.94131	-3.22117	-2.08956	-6.21693	-6.88177	-2.40446	-1.94473	-2.59555	-2.14222	-1.72983	-2.22081	-7.69974	-8.19749	-7.90474	-6.69444	-6.53164	-6.61243	-2.18075	ACTGCAGCCTTGACC		MIMAT0030415
hsa-miR-484	-1.3374	-3.46038	-1.76759	-1.5129	-7.54055	-8.42237	-1.64222	-1.10812	-3.35569	-1.36659	-2.1926	-2.58319	-3.27913	-2.5071	-3.22165	-2.33361	-1.27848	-7.69974	-1.33134	-1.07348	-6.69444	-1.97512	-1.97626	-2.00151	ATCGGGAGGGGACTGA		MIMAT0002174
hsa-miR-6724-5p	1.91733	2.26624	2.33698	2.05598	1.73379	1.83584	1.50037	1.94502	2.28587	1.92155	1.82034	2.13191	2.85753	2.6326	2.51765	2.21296	1.43042	1.67726	1.10699	2.01084	2.58276	2.06464	1.66243	1.90171	CCCCACGCCCG		MIMAT0025856
hsa-miR-6085	2.26941	1.76089	3.1413	2.50164	2.43968	2.09069	2.94186	2.4614	1.90429	2.31341	2.27721	2.27847	2.96032	2.01301	3.22658	2.74386	2.36579	2.01865	2.72046	2.31192	2.0915	1.66749	2.20601	2.95957	TGTGCTCCCCCAGC		MIMAT0023710
hsa-miR-6812-5p	0.903312	1.31469	0.220042	0.698672	1.24563	1.42377	0.888909	1.53945	1.79524	1.02941	1.17985	1.22433	2.12106	1.36237	1.96857	0.869954	1.36786	1.21237	0.38578	1.56234	1.52532	1.14809	0.629192	0.211734	GCTGCTCCTCCCC		MIMAT0027524
hsa-miR-6727-5p	0.93082	1.57052	1.00771	0.764044	1.42337	1.22432	1.35923	1.49567	1.9225	0.696686	1.40706	1.49154	2.77221	1.3576	2.77526	1.08242	0.537295	0.82567	0.994515	1.38915	1.75461	0.839921	1.112	0.665233	CGCTCCCAGCCG		MIMAT0027355
hsa-miR-320b	0.850621	0.759775	0.556867	1.02344	1.7865	1.13594	1.50086	0.470014	0.873543	1.48419	1.97241	1.04075	0.564602	1.14353	0.411123	0.891221	1.59761	0.864942	1.88853	0.261746	1.22247	1.72119	2.03877	1.61975	TTGCCCTCTCAACCC		MIMAT0005792
hsa-miR-4665-3p	-0.0666075	0.000829697	-0.00611973	-0.396587	-0.143085	-0.0891609	-0.335376	-0.058569	0.116501	0.841937	0.113966	0.266367	-0.398824	0.334391	-0.44061	0.183849	-0.127737	-0.159335	0.163338	0.187503	0.365314	0.505132	-0.213464	0.58114	GGCGGGGGCTAC		MIMAT0019740
hsa-miR-181b-5p	-0.443556	-1.46895	-0.480485	-0.51401	-0.157747	-0.88531	1.18203	0.420835	-0.756322	0.486079	-2.25089	-0.259445	-1.55391	-0.50321	-1.64037	-0.556607	0.421022	-1.50034	1.25616	0.267922	-1.36019	0.642499	-0.251546	0.379076	ACCCACCGACAGCA	chr1	MIMAT0000257	198828059
hsa-miR-4741	2.69861	2.38152	2.11223	1.69833	2.14399	2.15361	2.13199	2.85716	2.73215	1.35594	2.46376	2.04287	2.4477	3.18204	2.89945	2.48128	2.662	1.91046	1.27505	2.59312	2.59034	1.8997	1.96875	1.54708	AGCCGACCCCTCC		MIMAT0019871
hsa-miR-7110-5p	0.834807	1.24112	0.760589	1.053	1.4556	1.59461	1.19089	1.19053	1.75404	1.22632	0.839452	1.08517	1.35733	1.56754	1.19448	1.81716	0.790203	1.51446	0.95745	1.32499	1.81017	1.25744	0.800682	0.485728	CTCTCTCTCCCCACA		MIMAT0028117
hsa-miR-548x-3p	-3.61421	-8.71006	-2.51821	-3.22274	-1.57318	-2.91561	-3.73139	-1.81587	-8.22755	-6.21693	-6.88177	-7.88735	-2.54923	-1.73055	-3.05823	-6.89783	-7.33863	-7.69974	-3.43274	-1.83879	-6.69444	-6.53164	-6.61243	-2.30285	GAAAGTAATTGCAGTTTTTA	chr13	MIMAT0015081	66540539
hsa-miR-6797-5p	-3.38855	-3.36942	-8.26089	-8.45199	-7.54055	-8.42237	-2.84902	-2.91222	-1.9133	-6.21693	-6.88177	-7.88735	-0.48105	-7.18192	-0.612309	-6.89783	-7.33863	-7.69974	-8.19749	-2.54748	-6.69444	-6.53164	-6.61243	-6.68832	TCCTGTTCTCAGCCC		MIMAT0027494
hsa-miR-100-5p	1.59261	2.21842	1.32031	2.02685	2.67948	2.39867	1.68095	1.2313	0.684921	0.77828	1.45267	1.46529	1.01153	2.00086	0.850927	1.45088	2.13863	1.09037	2.64895	0.702698	1.43863	1.75349	2.29828	2.73445	CACAAGTTCGGATCTACGG	chr11	MIMAT0000098	122022970
hsa-miR-3679-5p	1.43283	1.69633	1.53253	1.56666	1.19851	1.35029	1.32447	1.5072	1.85602	1.34728	1.28394	1.75849	2.08717	1.9233	2.02935	1.71519	1.45069	0.897838	0.915783	1.50201	1.97812	1.45803	1.30326	1.11063	TCCCCTTCCCTGCC		MIMAT0018104
hsa-let-7f-1-3p	-3.25675	-2.57425	-2.72424	-3.52449	-1.71248	-8.42237	-8.4671	-2.60202	-2.81087	-1.07619	-1.58599	-3.81758	-3.59317	-2.59961	-4.88805	-1.95643	-7.33863	-7.69974	-2.73072	-2.56418	-2.16506	-3.07788	-1.96951	-1.4903	GGGAAGGCAATAGATTGTAT	chr9	MIMAT0004486	96938694
hsa-miR-6740-5p	1.71761	1.06902	1.84953	0.788926	1.29453	1.42282	1.20856	1.39214	1.51373	1.13353	1.41565	0.927003	1.56559	1.16934	1.78586	1.14895	1.47878	1.17698	1.12049	1.57688	1.6155	1.31988	1.58086	0.636624	TCTCCTCTCTCCATCCC		MIMAT0027381
hsa-miR-320d	0.596394	0.383692	0.343293	0.830499	1.50097	0.891037	1.49244	0.160755	0.356498	1.05171	1.52911	0.830876	0.165257	0.735086	0.0626063	0.55359	1.39722	1.02485	1.73673	0.0565901	0.627513	1.31534	1.52965	1.18065	TCCTCTCAACCCAGC		MIMAT0006764
hsa-miR-150-3p	0.0396128	0.36014	0.192796	-0.0806513	-0.464324	0.000937939	-0.0300755	-0.108013	0.289348	-0.571495	0.000422001	0.4107	0.776369	0.0351205	0.778686	0.140307	-0.230463	-0.513183	-0.188598	-0.0843701	0.384657	-0.368031	-0.411351	0.107365	CTGTCCCCCAGGC	chr19	MIMAT0004610	50004113
hsa-miR-6749-5p	4.24803	3.80434	5.40964	4.42652	4.92085	4.21462	5.63088	5.22416	4.0969	3.10826	4.1247	5.36571	4.57966	4.67801	5.10085	5.28793	5.34213	4.28799	4.89519	4.42326	4.48563	3.42825	3.63531	4.72468	GCTCCCCCAACCC		MIMAT0027398
hsa-miR-1260a	2.54717	1.74415	3.99217	3.8328	3.06198	3.17151	3.08578	2.35667	0.757183	3.26874	2.02326	1.44564	2.22517	1.52984	2.24142	2.95811	2.85623	2.20038	4.07017	2.63319	2.08783	1.90537	2.61259	4.21676	TGGTGGCAGAGGTGG	chr14	MIMAT0005911	77732578
hsa-miR-4507	2.51634	3.42418	2.38779	3.0927	2.81502	2.61774	1.51939	2.76993	3.44784	3.50024	2.93529	3.34606	3.06009	3.98655	2.39948	2.96118	2.05418	2.96289	1.20641	2.86858	3.59875	3.87365	3.31108	2.33942	CCCAGCCCAGCC		MIMAT0019044
hsa-miR-3682-3p	-2.29118	-1.73479	-8.26089	-8.45199	-7.54055	-8.42237	-8.4671	-2.36088	-1.50219	-6.21693	-6.88177	-7.88735	-1.82425	-7.18192	-2.23422	-6.89783	-7.33863	-7.69974	-8.19749	-1.89674	-6.69444	-6.53164	-6.61243	-6.68832	CTACCTCCACCTGTATC	chr2	MIMAT0018110	54076328
hsa-miR-181a-5p	2.2491	1.12598	1.67154	2.00406	2.36876	1.73848	3.10634	2.50084	1.54825	2.3106	1.03164	1.90666	1.05511	1.74613	0.568708	1.52121	2.77922	2.15663	3.01952	2.29358	1.46633	2.37743	2.32779	2.36169	ACTCACCGACAGCGT	chr1	MIMAT0000256	198828218
hsa-miR-6872-3p	-3.07933	-1.67571	-0.0706983	-0.226512	-7.54055	-1.99706	-0.180227	-8.07315	-3.3289	-6.21693	-6.88177	-0.803479	-1.94121	-0.452675	-1.30578	-0.773659	-1.53594	-7.69974	0.101753	-7.90474	-6.69444	-6.53164	-6.61243	1.28276	GACCGCGGCAGG		MIMAT0027645
hsa-miR-30e-3p	-3.1292	-3.01583	-2.31813	-2.2623	-7.54055	-8.42237	-3.37923	-8.07315	-8.22755	-6.21693	-2.05275	-7.88735	-3.33534	-7.18192	-3.27337	-6.89783	-2.2428	-7.69974	-2.22624	-7.90474	-6.69444	-6.53164	-6.61243	-1.96703	GCTGTAAACATCCGACTG	chr1	MIMAT0000693	41220090
hsa-miR-3656	3.40704	4.31057	4.78848	3.83201	3.09648	3.31577	2.98316	2.61675	3.76032	3.43914	3.20252	4.04731	3.37419	4.27368	4.21491	3.94429	2.60886	3.10506	2.73064	2.76802	4.33901	3.39657	3.53807	4.41832	CCACCCCCGCAC		MIMAT0018076
hsa-miR-320c	0.368827	0.326038	0.412503	0.644175	1.33936	0.765546	1.36888	0.00942326	0.355865	0.535285	1.23513	0.674528	0.00791884	0.755309	-0.0698714	0.768415	0.955627	0.544879	1.50777	-0.108284	0.534562	0.796195	1.20722	1.04501	ACCCTCTCAACCCAG		MIMAT0005793
hsa-miR-6861-5p	-3.26555	-3.59503	-8.26089	-8.45199	-7.54055	-8.42237	-3.14891	-8.07315	-3.24868	-6.21693	-6.88177	-7.88735	-1.64579	-7.18192	-1.71411	-6.89783	-7.33863	-7.69974	-8.19749	-7.90474	-6.69444	-6.53164	-6.61243	-6.68832	CCTGGAGCCCCAC		MIMAT0027623
hsa-miR-4665-5p	-2.69796	-1.6932	-3.214	-3.52211	-7.54055	-8.42237	-1.1639	-2.90584	-1.4694	-6.21693	-6.88177	-2.42324	-3.01362	-0.532997	-1.5562	-2.67153	-0.140204	-7.69974	-3.20679	-2.95032	-6.69444	-6.53164	-6.61243	-6.68832	GCTCGCGCTCACG		MIMAT0019739
hsa-miR-345-5p	-4.09517	-3.27602	-8.26089	-4.36617	-7.54055	-8.42237	-3.69542	-3.98122	-3.82621	-6.21693	-6.88177	-7.88735	-8.5225	-7.18192	-4.60885	-6.89783	-7.33863	-1.7405	-3.49487	-2.36303	-6.69444	-6.53164	-6.61243	-6.68832	GAGCCCTGGACTAG	chr14	MIMAT0000772	100774222
hsa-miR-6088	4.22986	4.73499	5.1444	4.35543	4.40551	4.24451	4.21999	3.97224	4.59998	4.28235	4.24759	4.84311	4.62132	4.75481	5.00177	4.61616	3.97016	4.00355	4.04003	4.10238	4.88251	4.22015	4.11358	4.67824	CGCCCCCCCGC		MIMAT0023713
hsa-miR-4515	-0.439953	0.319207	-0.72183	-0.484698	-0.890377	0.0898666	-0.686593	-0.318779	0.0182304	-0.0210907	-0.159115	0.000601292	-0.694375	-0.0516815	-0.861867	-0.245264	-0.311808	0.347032	-0.886071	-0.0809212	0.0258222	-0.139963	-0.390178	-0.283208	GGGCTGCCGGGA		MIMAT0019052
hsa-miR-3960	6.78848	5.93435	6.77504	5.9112	6.46767	5.85163	6.73226	6.908	6.56613	6.82631	6.50643	6.60177	6.03806	6.59678	6.56935	6.91079	6.8999	5.8967	6.24965	6.74371	6.75216	6.66366	6.04915	6.22075	CCCCCGCCTCCG		MIMAT0019337
hsa-miR-6775-5p	0.490756	0.259754	0.334304	0.100506	0.40195	0.840181	0.489309	0.547595	1.09322	0.234421	0.436981	0.74332	1.11625	0.60715	1.27321	0.297198	0.764981	0.486081	-0.206593	0.545634	0.705271	0.394896	0.0751586	-0.383512	CCAGCCTCCCTCC		MIMAT0027450
hsa-miR-151b	-0.0616827	-0.722527	-0.189048	-0.341914	-0.0747986	-0.00843334	1.23713	-0.0528173	-1.4147	-1.03635	-0.739513	-0.973912	-0.959808	-1.12162	-0.82095	-0.688682	0.983385	0.207465	0.870375	0.334118	-1.67156	-1.0742	-0.486705	-0.319296	AGACTGTGAGCTCCTC		MIMAT0010214
hsa-miR-3646	-2.63314	-1.59864	-3.10468	-3.13337	-7.54055	-8.42237	-3.22447	-2.30607	-2.42863	-1.59824	-2.63984	-2.54949	-1.29724	-2.34048	-1.58459	-0.836572	-1.48831	-7.69974	-3.1202	-1.9012	-1.47278	-6.53164	-6.61243	-6.68832	TGGGCTGGGCTCA		MIMAT0018065
hsa-miR-4787-5p	2.19272	3.31261	2.96659	2.71505	2.17461	1.98048	1.75915	2.42399	2.69811	2.86915	2.72729	3.14353	2.91108	3.41704	3.37514	2.5967	2.96424	1.77148	1.06122	2.42684	2.2362	2.79185	2.61175	2.38092	GGGATGCCGCCG		MIMAT0019956
hsa-miR-663a	0.895841	1.09876	0.3062	0.247637	0.452142	0.406861	1.31405	1.56617	2.11212	0.5305	0.795277	0.899555	2.56608	0.560007	2.17597	0.850972	0.00388718	-0.725231	0.267312	1.41532	1.64261	0.521995	0.772189	0.135815	GCGGTCCCGCGGC	chr20	MIMAT0003326	26188857
hsa-miR-5787	3.14806	3.55629	3.39571	2.7914	4.09052	3.63033	3.85615	3.38482	3.74879	2.62602	3.16633	3.4164	3.54167	3.62194	3.50415	4.25349	2.77979	3.98721	3.04635	3.31258	3.75646	2.67868	2.95647	2.92313	ACCTCCCCGCGC		MIMAT0023252
hsa-miR-28-5p	-1.29371	-2.24785	-1.14614	-0.863099	-1.79382	-1.70361	-0.446542	-2.02039	-2.80879	-1.77577	-1.88818	-1.80046	-1.65168	-2.25728	-1.45819	-1.75554	0.0867739	-1.46451	-0.0623493	-2.12982	-6.69444	-1.42754	-0.609827	-0.813736	CTCAATAGACTGTGAGCTCC	chr3	MIMAT0000085	189889279
hsa-miR-6785-5p	2.80047	3.68885	1.4594	2.50571	3.11585	3.74574	1.77641	3.13859	3.71671	2.87996	3.14421	2.74348	2.53877	3.41667	1.86771	2.9443	2.69418	4.05136	1.61798	3.41295	4.18396	3.25499	2.8829	1.38161	CACCATCATCCACGC		MIMAT0027470
hsa-miR-320e	0.0117292	-0.213285	-0.310157	0.236687	0.876853	0.286667	0.912219	-0.413849	-0.158847	0.346995	0.98363	0.326681	-0.446916	0.147402	-0.608447	-0.0767362	0.828006	0.262465	1.13901	-0.594449	-0.149518	0.524947	0.968207	0.40713	CCTTCTCAACCCAGC		MIMAT0015072
hsa-miR-6869-5p	6.13782	6.698	6.07579	5.73304	6.02787	5.53558	6.17245	6.22439	6.61158	5.99251	6.59941	6.70678	5.87815	6.88742	6.36266	6.46154	7.00648	5.4238	5.17045	6.20649	6.35257	6.10374	6.24014	5.90636	GCCGCCGCGC		MIMAT0027638
hsa-miR-3663-3p	0.216551	0.82217	0.784315	0.281913	0.971406	0.606172	0.65516	0.216322	0.563435	0.50883	0.103125	0.978923	-0.025527	0.622338	0.405351	0.865809	0.731533	0.353368	0.982388	0.274293	0.679607	0.186568	-0.000659943	1.05881	GCGCCCGGCCT		MIMAT0018085
hsa-miR-6800-5p	4.31993	4.99794	5.28412	4.60905	4.30366	4.15994	4.33161	4.15938	4.40681	4.09379	4.26989	5.15818	4.43692	4.93536	5.25841	4.91615	4.6886	3.8694	3.54772	4.17106	4.70202	4.03036	4.10306	4.85744	CCGCCCCTGACTG		MIMAT0027500
hsa-miR-4669	0.295697	0.651454	0.193681	-0.232646	-0.0829277	0.322167	0.214056	0.725429	0.998547	0.0424929	0.156177	0.303885	0.620048	0.550705	0.709661	0.370027	0.613969	-1.07889	-0.265166	0.6558	0.748355	0.309093	0.109428	-0.412195	CCTCCTCCACTTCCC		MIMAT0019749
hsa-miR-4281	4.65704	5.15958	5.56862	4.90072	5.33553	4.8224	4.96028	4.51696	4.94189	4.88296	4.73511	5.68832	4.82427	5.47992	5.30608	5.30312	4.21387	4.58594	4.90067	4.67737	5.21145	4.6112	4.62754	5.70741	CCCCCCTCCCCG		MIMAT0016907
hsa-miR-4758-5p	-2.08736	-1.64216	-2.27179	-2.31771	-7.54055	-8.42237	-2.16173	-2.03198	-1.36249	-6.21693	-6.88177	-2.72428	-0.826106	-2.49638	-0.570235	-2.47304	-1.51928	-7.69974	-2.52684	-1.76975	-6.69444	-6.53164	-6.61243	-6.68832	CAGCCCCACCGG		MIMAT0019903
hsa-miR-6763-5p	0.625104	0.9982	1.02335	0.999645	0.812131	0.898854	1.58552	0.810968	1.0928	0.703836	0.753246	1.23386	0.970444	1.09434	0.919756	1.06984	0.700424	0.346109	1.01681	0.814417	1.13549	0.585359	0.791925	1.25452	CTCCCCAGCCACTC		MIMAT0027426
hsa-miR-1587	0.921488	2.04915	0.905972	1.5715	1.37866	1.55928	0.160132	1.40648	1.97089	1.40574	1.27755	1.65731	1.94655	2.53705	1.26263	1.40583	0.22576	1.18068	-0.389404	1.35737	1.9964	1.95656	1.4251	0.482637	CCCAACCCAGCCC		MIMAT0019077
hsa-miR-1233-5p	-0.753095	0.0487452	-0.450214	-0.149263	-0.91007	-0.136593	-0.965074	-0.717308	-0.224668	-1.0912	-0.661139	-0.287794	0.16215	-0.483736	-0.0986996	-0.544289	-1.12503	-1.24393	-0.942674	-0.438633	0.0441468	-1.49906	-0.701528	-0.32992	TGCCGTGCCCTGG	chr15	MIMAT0022943	34674294
hsa-miR-1268a	2.25261	2.5204	2.44006	2.20018	2.16383	2.21782	2.56875	2.16789	2.87368	2.53818	2.15332	2.51787	2.06076	2.80371	2.15829	2.66723	1.76561	2.12175	1.93498	2.30984	2.95881	2.47923	2.14049	2.27725	CCCCCACCACCAC	chr15	MIMAT0005922	22513250
hsa-miR-374b-5p	-1.39335	-1.67508	-1.16497	-0.859487	-0.743908	-1.27625	-0.641739	-1.04221	-3.50252	-6.21693	-1.50498	-1.52692	-1.50789	-1.19717	-1.5884	-1.11477	-0.00361919	-7.69974	0.0620165	-0.824127	-6.69444	-0.86234	-0.860512	-0.213693	CACTTAGCAGGTTGTATTA	chrX	MIMAT0004955	73438413
hsa-miR-7108-5p	0.666187	1.51564	1.81422	1.04162	0.531859	0.906265	1.23746	0.688096	2.94804	1.52652	0.572912	1.2693	0.918568	1.47968	1.75348	1.25885	0.293331	0.328362	0.58442	0.692043	3.4556	1.73874	0.219184	1.03212	CCACCCGCCTGC		MIMAT0028113
hsa-miR-940	0.640351	1.09209	0.794047	0.421988	1.61078	0.615462	1.75377	0.832481	0.899707	1.18758	0.714367	1.53011	1.05129	1.2094	0.859164	1.52996	0.835387	0.34511	1.00953	0.780398	1.03094	0.755885	0.466498	1.22752	GGGGAGCGGGGG		MIMAT0004983
hsa-miR-361-5p	0.997771	-0.315123	0.862827	0.554573	0.935335	0.222997	0.325734	0.147158	-0.318691	0.385258	0.708588	0.00883532	-0.344944	0.376844	-0.461486	0.27137	1.0428	0.756218	0.877246	0.176131	-0.689613	-0.373507	0.718631	1.1526	GTACCCCTGGAGATTC	chrX	MIMAT0000703	85045323
hsa-miR-6799-5p	-1.65464	-0.709549	-2.07709	-1.42646	-7.54055	-1.07989	-1.88853	-1.46406	-0.611444	-6.21693	-6.88177	-1.38491	-1.03006	-0.844549	-1.09572	-1.23304	-0.643284	-7.69974	-3.41886	-1.27593	-0.87373	-6.53164	-2.63274	-6.68832	CCAGCCCTGCACA		MIMAT0027498
hsa-miR-6789-5p	0.822977	1.24403	1.35761	0.774392	0.487531	0.559329	0.894483	0.694478	1.16748	1.03028	0.463925	1.18364	0.791128	0.930865	0.980031	0.781344	0.168334	0.386607	1.05596	0.886059	1.54382	0.64984	0.606504	0.822977	CCCGCGCGCC		MIMAT0027478
hsa-miR-7704	4.34985	5.23161	4.79124	4.50681	4.35748	4.21956	4.08348	4.2491	4.86585	4.51996	4.71124	5.09904	4.72807	5.02452	5.2885	4.62357	4.64125	4.18911	3.10569	4.34877	4.61509	4.48433	4.52125	4.31287	CACGTCGCCGCC		MIMAT0030019
hsa-miR-1914-3p	0.0501084	-0.357333	0.255346	-0.790355	-1.21228	-0.186379	0.0147209	-0.238094	0.145206	-0.812213	-0.219839	-0.372496	-0.274967	-0.354963	0.123757	-0.614625	-0.198334	0.756245	-0.375946	-0.15279	-0.384645	-0.729606	-0.417185	-2.214	CCTCCCAGTGCGG	chr20	MIMAT0007890	62572888
hsa-miR-4672	2.41828	2.69228	2.06145	1.87468	1.88061	2.29326	1.67429	2.06623	2.46529	1.81918	1.84051	1.89316	2.55582	2.35595	2.47308	1.84518	1.282	1.90078	0.991183	2.47136	3.26131	1.8054	2.04972	0.865982	TGCCTCTGTCCAGCT		MIMAT0019754
hsa-miR-5096	-1.80845	-0.826348	-1.37124	-1.48454	-1.48809	-1.64919	-2.03806	-1.46686	-0.985105	-1.01009	-2.68863	-0.595131	-0.622745	-0.543884	-0.568213	0.0188875	-1.03217	-7.69974	-2.32367	-1.57456	-0.630843	-1.3771	-1.95882	-0.246495	GCCTGACCAACATGG		MIMAT0020603
hsa-miR-1183	-1.62516	-1.55693	-1.81695	-2.10441	-7.54055	-2.404	-1.47987	-1.87155	-0.596356	-6.21693	-6.88177	-1.38154	-0.324773	-0.930706	-0.428418	-0.963057	-0.847181	-7.69974	-1.97911	-1.68802	-1.94453	-6.53164	-6.61243	-6.68832	TGCCCACTCTCACCA		MIMAT0005828
hsa-miR-769-5p	-2.89047	-8.71006	-2.49836	-3.0183	-7.54055	-8.42237	-8.4671	-8.07315	-8.22755	-6.21693	-2.32101	-2.56945	-8.5225	-7.18192	-8.73863	-6.89783	-2.60164	-7.69974	-2.93387	-7.90474	-6.69444	-6.53164	-2.60665	-1.83583	AGCTCAGAACCCAGAGGTC		MIMAT0003886
hsa-miR-5001-5p	2.3728	3.19782	2.90705	2.58084	1.93504	1.94078	1.76721	2.34035	2.75912	2.58495	2.6843	2.93435	2.66477	3.14078	2.93012	2.51949	2.18024	1.83659	1.02545	2.41539	2.50204	2.67629	2.64043	2.18959	AGCTCCGCCGCTG		MIMAT0021021
hsa-miR-4327	-0.349767	-0.00746059	-0.119435	-0.432982	-0.465841	-0.331183	-0.10952	-0.603898	-0.0471931	-0.788381	-0.651313	0.261953	-0.0725265	-0.0503178	0.255642	-0.218286	-0.912323	-1.3531	-0.419988	-0.506867	0.0317621	-0.704394	-0.857835	-0.215781	CCAGTCCCCCATGC		MIMAT0016889
hsa-miR-6126	1.18283	2.11443	1.26309	1.63956	1.36876	1.61367	1.07766	1.168	1.66982	1.11906	1.1892	2.15516	1.47273	1.9729	1.38462	1.72435	0.663074	0.969052	1.28044	1.41751	1.65114	0.428064	1.11737	2.10078	TCTCCGCCGGGC		MIMAT0024599
hsa-miR-4496	-1.88759	-1.41935	-3.93677	-2.16377	-7.54055	-3.05144	-2.03234	-1.75022	-0.739724	-6.21693	-6.88177	-7.88735	-1.03947	-3.43732	-1.05062	-6.89783	-2.21781	-7.69974	-2.31491	-1.45107	-0.956077	-6.53164	-6.61243	-6.68832	CCCTCTCAGCTTCAGT		MIMAT0019031
hsa-miR-7847-3p	0.835852	0.928291	0.548341	0.413501	0.779932	0.92318	0.753589	1.03691	1.41445	0.340207	0.648461	0.860348	0.878314	0.818924	0.864645	0.594446	1.01061	0.499098	0.183588	1.16676	1.36558	0.493972	0.314664	-0.11349	GCCTCCTCCTCGTC		MIMAT0030422
hsa-miR-1273g-3p	4.7437	4.63708	4.14942	4.21847	4.92584	4.88512	4.43888	5.12538	5.45154	5.38487	5.93909	4.80088	4.79417	4.71334	4.52987	4.61715	4.49283	4.8258	4.13259	5.32266	5.24147	4.96517	5.08018	4.54473	CTCAGGCTGGAGTGC		MIMAT0022742
hsa-miR-6806-5p	-3.35502	-2.95964	-8.26089	-8.45199	-7.54055	-8.42237	-3.38822	-8.07315	-2.81263	-6.21693	-6.88177	-7.88735	-2.03706	-7.18192	-1.9196	-6.89783	-7.33863	-7.69974	-8.19749	-7.90474	-6.69444	-6.53164	-6.61243	-6.68832	CCTGGGCCCTGC		MIMAT0027512
hsa-miR-6510-5p	0.208631	0.584999	0.306112	0.379776	0.36003	0.635741	0.739799	0.546659	0.881474	-0.0521805	-0.00379229	0.202147	0.263743	0.334896	0.761072	0.45205	0.520853	0.609024	0.0364828	0.542918	0.662401	-0.0746596	-0.134547	-0.641016	GACTCCTCTCTCTCCC		MIMAT0025476
hsa-miR-1202	3.3493	3.20932	4.50212	3.28744	3.86313	3.31965	4.3421	4.25749	3.43649	2.56694	3.33306	4.03159	3.56256	3.23773	4.03217	4.18689	3.88691	3.24714	3.69276	3.52934	3.69471	2.67859	2.92385	3.33697	CTCCCCCACTGCA		MIMAT0005865
hsa-miR-3665	4.18126	4.96461	5.10401	4.61102	3.98231	4.08698	3.74435	4.02562	4.52769	4.88939	4.12082	5.01831	4.29722	4.70827	4.89052	4.46567	3.51183	3.75991	3.65596	4.18447	4.73251	4.51685	4.23275	4.80112	CGCCGCCCCG		MIMAT0018087
hsa-miR-6840-3p	-0.877846	-0.147329	0.000680447	-0.499694	-0.493619	-0.750344	-0.680363	-0.933856	-0.389157	-0.64748	-0.665192	-0.22197	-0.934749	-0.48627	-0.524214	-0.45822	-0.806041	-0.653728	-0.673378	-0.787405	-0.41014	-1.56418	-0.48623	-0.0397489	CACCCCGCACAAAG		MIMAT0027583
hsa-miR-6850-5p	1.09848	1.47234	1.42713	0.972781	1.49321	1.36372	1.29839	1.38863	1.86503	1.22198	1.31039	1.52251	1.5663	1.40753	1.30677	1.25794	0.4755	0.937887	1.23412	1.40103	1.84878	1.15554	1.17506	1.1415	CGCCCCGGCCA		MIMAT0027600
hsa-miR-31-5p	-8.18873	-1.63386	-8.26089	-1.89507	-1.45274	-8.42237	-8.4671	-8.07315	-8.22755	-6.21693	-6.88177	-2.34407	-2.76	-7.18192	-8.73863	-6.89783	-0.772061	-7.69974	-3.13462	-7.90474	-6.69444	-6.53164	-6.61243	-6.68832	AGCTATGCCAGCATCTT	chr9	MIMAT0000089	21512141
hsa-miR-3162-5p	3.47607	4.08474	3.52119	3.62391	3.60297	3.92629	3.29459	3.4524	4.15877	3.84014	4.02292	3.58994	3.24962	3.80676	3.22435	3.67468	3.16634	3.78236	3.32065	3.68497	4.1969	3.64945	3.82555	3.44545	CTCCCCACCCTTCT	chr11	MIMAT0015036	59362581
hsa-miR-6891-5p	1.50848	1.74975	1.77662	1.09373	1.73088	1.58896	1.5991	1.40138	2.09987	1.54165	1.39646	1.77422	1.55214	1.82911	1.46423	1.49703	1.36017	1.19877	1.17422	1.60709	2.11573	1.39376	1.34768	1.11712	CCCCTCATCCCCC		MIMAT0027682
hsa-miR-1268b	3.17919	3.76196	3.76435	3.00014	2.86218	2.92891	3.06481	2.78852	3.5258	2.79906	3.14125	3.57101	2.79979	3.59359	3.2501	3.48636	2.64075	2.77061	2.37099	2.89005	3.63016	2.80975	3.01964	3.51172	CACCCCCACCACC		MIMAT0018925
hsa-miR-718	-1.17591	0.00577593	-1.217	-0.846004	-0.848042	-0.683872	-1.68536	-1.28123	-0.309491	-1.265	-1.09849	-0.55365	-1.12073	-0.961587	-0.899102	0.0822206	-1.68911	-0.811055	-1.78958	-0.978962	-0.340445	-1.60563	-1.42063	-1.04124	CGACGCCCGGC		MIMAT0012735
hsa-miR-4707-5p	-3.41083	-2.41002	-1.39248	-2.56718	-7.54055	-8.42237	-3.1499	-8.07315	-8.22755	-6.21693	-6.88177	-2.28873	-3.0598	-2.15674	-2.37377	-1.9311	-7.33863	-7.69974	-8.19749	-7.90474	-6.69444	-6.53164	-6.61243	-1.70206	CCAGAACCCGCCC		MIMAT0019807
hsa-miR-15b-5p	2.68363	0.830506	2.94618	2.08561	2.93011	2.51039	2.72828	3.19765	2.16276	3.64869	3.58392	2.40238	2.00843	1.10581	1.34529	2.101	2.88853	2.20708	3.17484	3.52391	2.35379	3.17175	3.71869	2.45917	TGTAAACCATGATGTGCTGC	chr3	MIMAT0000417	160122398
hsa-miR-1285-3p	-3.44499	-2.76511	-2.98683	-3.10336	-7.54055	-8.42237	-3.20967	-3.04716	-3.09896	-6.21693	-6.88177	-2.46274	-1.95083	-1.78564	-2.05834	-1.398	-1.93015	-7.69974	-8.19749	-7.90474	-6.69444	-6.53164	-6.61243	-2.07643	AGGTCTCACTTTGTTGC	chr2	MIMAT0005876	70480122
hsa-miR-324-3p	0.105572	-0.773836	-0.415205	-0.350943	0.022851	-0.206682	-0.26006	0.00205851	-0.124514	0.230098	0.468659	-0.157011	-0.832836	-0.48182	-1.2015	-0.255695	-0.105848	-0.770882	0.00235224	0.0233021	0.370045	0.0199704	0.0752525	0.0139282	CCAGCAGCACCTGGGG	chr17	MIMAT0000762	7067411
hsa-miR-30b-5p	1.38751	1.82736	2.83442	1.80579	2.82088	2.01861	1.86443	1.45868	1.01455	1.32702	2.78489	1.55367	1.39664	1.30856	0.995655	1.83932	2.95848	2.16414	2.75619	1.25626	1.19422	0.69203	1.90668	2.53007	AGCTGAGTGTAGGATGTT	chr8	MIMAT0000420	135812800
hsa-miR-4478	0.458238	1.35019	-0.215117	0.587781	0.651721	1.59339	7.86781e-05	0.863932	1.27405	0.472726	0.701961	0.644685	0.86422	0.78708	0.627341	0.277814	0.390695	1.28096	-0.384655	1.16119	1.23055	0.47738	0.446337	-0.508349	CTCCTCAGCTCAGCC		MIMAT0019006
hsa-miR-191-3p	-2.02734	-2.10055	-1.86895	-2.24911	-1.78994	-8.42237	-2.31739	-2.07173	-1.96519	-0.608069	-1.83194	-1.53944	-2.76915	-1.51215	-2.4206	-1.44143	-3.85079	-7.69974	-1.96733	-1.78454	-1.44902	-1.32729	-3.2905	-1.04734	GGGGACGAAATCCAAG	chr3	MIMAT0001618	49058129
hsa-miR-939-5p	2.43653	2.87025	2.94934	2.24288	2.18914	2.20984	2.40445	2.06448	2.55319	1.8953	2.31929	2.72686	1.94564	2.67331	2.4077	2.61492	2.03478	1.97726	1.78541	2.13219	2.62148	1.91337	2.22533	2.72711	CACCCCCAGAGCC	chr8	MIMAT0004982	145619401
hsa-miR-5006-5p	0.732065	1.35375	-0.12828	0.674798	0.93198	1.56089	0.255357	1.17104	1.71605	0.553102	1.09175	0.960999	1.39636	0.853648	1.12682	0.764621	0.526766	1.151	-0.497816	1.28426	1.54684	0.540817	0.642077	-0.368537	TTCCACCTCCTGCCC		MIMAT0021033
hsa-miR-151a-5p	1.30345	0.58158	1.07906	1.05196	1.87373	1.32829	2.47354	1.52782	0.539596	1.09238	1.25929	0.868627	0.206828	0.284221	0.394238	0.748325	1.98579	0.999873	1.98265	1.90685	0.469846	1.05311	1.49443	1.5137	ACTAGACTGTGAGCTCC	chr8	MIMAT0004697	141742693
hsa-miR-4417	0.0279369	0.977622	0.0674581	0.113195	0.228505	0.725512	0.703242	0.560877	1.19825	-0.0791073	0.206079	0.437828	0.792318	0.308762	0.612699	0.207978	-0.420249	0.25561	-0.091516	0.908478	1.26792	-0.0339172	0.0533581	-0.633898	CCCTCCGGGAAGC		MIMAT0018929
hsa-miR-4463	0.554013	1.37904	0.977996	0.683053	0.322345	0.701091	0.142398	0.430625	1.29093	0.57622	0.767199	0.849696	0.518649	0.911449	0.729967	0.733591	0.0416975	0.283091	0.00137091	0.579399	1.05239	0.513004	0.478989	0.840159	GGCCCCACCCCA		MIMAT0018987
hsa-miR-1305	0.373931	-0.501699	0.604404	-0.687812	-0.0706902	-0.171626	-0.537752	-0.293493	-0.189514	-0.757474	0.00402045	-0.871585	-0.440629	-0.789002	-0.00230265	-0.846662	-0.812476	-0.27845	-0.488089	-0.0642724	-0.13326	-0.335777	0.126076	-1.03102	TCTCTCCCATTAGAGTTGA		MIMAT0005893
hsa-miR-3648	0.44752	1.38143	0.324317	0.228974	-0.153079	0.546234	-0.383619	0.502526	1.68906	0.429368	0.651248	0.48334	0.41257	0.42789	0.417098	0.385653	-0.853768	1.00406	-0.571139	0.850232	1.74848	0.250258	0.688526	-0.73356	CCCTCGGCGATCC		MIMAT0018068
hsa-miR-4466	3.31757	3.71546	3.8422	3.33636	3.08308	3.14777	2.8362	3.24042	3.49851	3.53945	3.29591	3.73562	3.28294	3.51921	3.43306	3.47236	2.43297	2.89233	2.56384	3.32873	3.70726	3.3097	3.11061	3.41038	CCCCGCCGGCC		MIMAT0018993
hsa-miR-6765-5p	-3.35273	-3.33714	-3.51581	-8.45199	-7.54055	-8.42237	-3.30663	-8.07315	-2.83361	-6.21693	-6.88177	-7.88735	-2.67557	-7.18192	-2.5907	-6.89783	-2.27761	-7.69974	-8.19749	-7.90474	-6.69444	-6.53164	-6.61243	-6.68832	ACACACCCTCCTGGC		MIMAT0027430
hsa-miR-4443	3.68885	4.03994	5.87645	4.89047	4.14074	4.54632	4.88826	3.14561	3.29178	3.22256	2.75524	4.69827	3.05987	4.75137	4.02817	4.33568	4.39765	3.56977	4.91638	3.41807	3.49429	2.73226	2.87277	5.4519	AAAACCCACGCCTCC		MIMAT0018961
hsa-miR-7150	1.1677	1.84696	1.45179	1.56559	2.57665	2.32238	1.76518	1.58863	2.28939	1.35518	1.6415	1.94241	1.59999	2.13022	1.33079	2.13941	0.820034	2.04368	1.33149	1.64061	2.33714	1.49892	1.31369	1.16557	TACCTCTCCCCCTGC		MIMAT0028211
hsa-miR-6752-5p	0.39572	1.06026	0.330057	0.249143	0.344996	0.746372	0.636318	0.585701	1.38319	0.211205	0.673654	0.809049	0.734156	0.665981	0.701325	0.405411	0.229792	0.0787406	0.126752	0.68008	1.02644	0.164862	0.358212	0.0897856	GCCCCCTGGCTCC		MIMAT0027404
hsa-miR-7641	7.2213	7.99734	7.21346	7.33946	7.26404	7.70547	6.87925	7.49222	7.96451	7.37713	7.67113	7.77604	7.24061	7.15544	7.32747	6.7569	7.1957	7.67817	6.75974	7.76383	8.25133	7.19112	7.50658	6.90892	GCTTAGCTTCCGAGATC		MIMAT0029782
hsa-miR-501-5p	-2.65005	-8.71006	-3.12824	-8.45199	-7.54055	-8.42237	-4.34303	-8.07315	-4.39062	-6.21693	-6.88177	-7.88735	-4.58822	-7.18192	-2.52673	-6.89783	-7.33863	-7.69974	-8.19749	-7.90474	-6.69444	-6.53164	-6.61243	-6.68832	TCTCACCCAGGGACAAAG	chrX	MIMAT0002872	49661088
hsa-miR-1181	-0.0479116	0.757254	-0.72139	-0.333416	-0.365152	0.549866	-1.12787	0.111003	0.651198	0.0521588	-0.238457	0.17103	-0.448503	-0.0912685	-0.783575	-0.0617874	-0.803262	-0.0884972	-0.633217	0.363048	0.596833	-0.0570331	-0.225621	-0.479944	CGGCTCGGGTGG		MIMAT0005826
hsa-miR-6879-5p	1.82014	1.22663	2.09419	1.03147	1.32913	1.29479	1.19494	1.41346	1.57171	1.22653	1.61783	1.13253	1.22864	1.23315	1.54407	1.10195	1.09779	0.977834	0.908662	1.54805	1.48674	1.32203	1.45166	0.817893	CTCTCCCACCTTCCC		MIMAT0027658
hsa-miR-6875-5p	3.18039	2.8463	3.29556	2.49278	3.22604	2.95074	2.37518	3.0851	3.19203	2.73565	3.15482	2.57425	2.64284	2.58981	2.84401	2.36742	2.47053	2.79592	2.5584	3.30558	3.10053	2.89691	3.20542	2.08391	TCTCCTGTCCTGGGT		MIMAT0027650
hsa-miR-3940-5p	1.93634	2.98254	3.12219	2.48463	1.98373	2.01145	2.51828	1.88683	2.15193	1.9797	1.84513	3.27495	1.80728	2.71856	2.53036	2.87353	1.23599	1.35099	2.04696	2.05112	2.24937	1.64148	1.93984	3.48103	CAGAGCCCGCCC		MIMAT0019229
hsa-miR-7977	10.0786	9.62034	10.9052	10.9963	10.5288	10.0693	10.7453	9.76288	8.59391	11.0623	9.89193	10.4178	9.85533	9.31819	9.90737	10.2497	10.4504	9.4591	10.9402	10.1728	8.49962	9.30266	10.6377	11.5925	TGGTGCGTTGGCTG		MIMAT0031180
hsa-miR-143-3p	-1.06541	-0.12304	-0.613413	0.378722	-0.339792	-0.288221	-0.449021	-1.42567	-2.44638	-6.21693	-1.68915	-0.811552	-0.608313	-0.477362	-1.25216	-0.249952	-0.143456	-0.193323	0.341084	-1.24303	-6.69444	-6.53164	-0.506057	0.148653	GAGCTACAGTGCTTC	chr5	MIMAT0000435	148808548
hsa-miR-6507-3p	-8.18873	-3.76097	-3.47004	-8.45199	-7.54055	-8.42237	-8.4671	-8.07315	-3.49749	-1.91672	-2.63601	-7.88735	-8.5225	-7.18192	-8.73863	-2.63144	-7.33863	-7.69974	-2.56433	-7.90474	-6.69444	-6.53164	-6.61243	-2.26594	GGGAAAAATAGGAAGGAC		MIMAT0025471
hsa-miR-500a-5p	-2.10259	-4.36309	-1.94981	-8.45199	-7.54055	-8.42237	-3.93103	-4.11023	-4.07137	-6.21693	-6.88177	-7.88735	-2.96877	-7.18192	-2.12991	-6.89783	-3.43235	-7.69974	-3.57883	-7.90474	-6.69444	-6.53164	-6.61243	-6.68832	TCTCACCCAGGTAG	chrX	MIMAT0004773	49773060
hsa-miR-188-5p	1.31701	2.16961	1.08156	1.32066	1.70908	1.93626	0.392706	1.60369	2.48337	1.20812	1.67776	1.61311	1.50519	1.55697	1.12104	1.42906	0.737457	1.65718	0.0703015	1.98023	2.86399	1.15919	1.40518	0.589407	CCCTCCACCATGC		MIMAT0000457
hsa-miR-4499	1.06951	1.56622	0.563579	0.940128	0.958225	1.47391	0.314412	1.32487	1.85794	0.608252	1.21088	1.1035	1.44698	0.974627	1.07236	0.796886	0.669332	0.726892	-0.17186	1.6878	2.01226	0.629469	0.926779	-0.224837	TCCCTCCTCTCAGTCT		MIMAT0019035
hsa-miR-4721	1.62089	2.58333	1.27736	1.88341	1.93486	2.54224	1.03573	1.97455	2.77997	1.78392	2.00026	1.96537	1.4859	2.28209	1.05893	1.60359	1.53318	2.75749	0.947569	2.12508	2.50117	1.84943	1.77376	1.00417	CCACCGTCACCTGG		MIMAT0019835
hsa-miR-1304-3p	-2.21875	-2.1825	-1.92936	-2.26122	-7.54055	-8.42237	-2.41722	-2.136	-1.94958	-0.703109	-1.49595	-1.74657	-2.28368	-1.3536	-2.4293	-1.54438	-7.33863	-7.69974	-1.94327	-1.94761	-2.17442	-1.08571	-6.61243	-1.06546	GGGGTTCGAGGCT		MIMAT0022720
hsa-miR-4505	3.33589	4.09816	2.90425	3.72357	3.62495	3.50018	2.43563	3.73227	4.38844	3.94096	3.87357	4.14711	3.80271	4.5233	2.95002	3.35691	2.3843	3.33434	1.90375	3.73287	4.1626	4.39155	3.95077	2.73436	TCCGTCCCAGCCC		MIMAT0019041
hsa-miR-8072	0.305412	0.966606	-0.360878	0.398649	0.553018	1.08716	-0.615169	0.602124	1.57482	0.274968	0.606487	0.522829	0.601785	0.467542	0.118581	0.300087	-0.397191	0.815982	-1.04757	0.768668	1.53261	0.431641	0.319952	-0.499291	CTGCCTACCTCCCC		MIMAT0030999
hsa-miR-371b-5p	0.475087	2.21195	1.46661	1.64661	0.294272	0.338845	-0.32466	0.829231	0.963929	1.21493	0.9972	1.83518	1.48447	1.67394	1.32614	1.10568	0.295296	0.178418	-1.12871	0.931403	0.527108	1.20784	0.913471	0.885988	AAAGTGCCGCCATCT		MIMAT0019892
hsa-miR-29c-5p	-2.58591	-3.54593	-1.00532	-2.53887	-7.54055	-8.42237	-2.61103	-3.26419	-3.36559	-6.21693	-0.45474	-2.62804	-2.84111	-2.38546	-2.46451	-2.21349	-1.8944	-7.69974	-2.51739	-7.90474	-6.69444	-6.53164	-2.07639	-1.52277	GAACACCAGGAGAAATCGGT	chr1	MIMAT0004673	207975233
hsa-miR-7107-5p	2.00615	2.37275	2.93549	2.01837	3.30201	2.64195	2.91335	2.29726	2.65826	1.97891	2.05358	2.75988	2.43836	2.49694	2.30934	2.71241	1.80232	2.00323	2.26924	2.16514	2.97305	2.04672	1.99971	2.15054	CCCTTCCTCCTCCC		MIMAT0028111
hsa-miR-6076	0.386933	0.929051	1.36489	1.06704	0.582534	1.18234	0.445096	0.369836	1.03058	0.373997	0.131697	1.2934	0.547358	0.872065	0.716372	0.247698	0.255729	0.737133	0.431902	0.5124	0.96665	0.228284	0.366344	0.701205	CCACCTCTCCTCTGT		MIMAT0023701
hsa-miR-8063	0.646738	1.39131	0.879438	0.741011	0.754655	1.23396	0.57697	0.826588	1.34275	0.574862	0.757143	1.11143	0.596376	0.897787	0.764804	0.751589	0.497472	0.901795	0.0140524	0.950108	1.22211	0.588439	0.74182	0.268108	AAGCCCCGACTCCT		MIMAT0030990
hsa-miR-134-5p	1.22878	1.47585	1.12373	0.608578	0.978128	1.10643	0.937938	1.0128	1.71988	0.941813	1.01855	1.22707	0.991831	1.21329	0.943025	0.657491	0.440252	0.937546	0.48404	1.16659	1.72948	0.788188	1.05724	0.313721	CCCCTCTGGTCAA	chr14	MIMAT0000447	101521041
hsa-miR-642a-3p	3.96785	4.93474	3.27845	4.04616	4.61387	5.10772	4.00638	4.4118	5.23328	4.32968	4.56079	4.42279	3.91597	4.3528	3.48867	4.53338	3.44816	4.89069	3.66653	4.65688	5.48886	4.37313	4.3218	3.11689	GGTTCCCTCTCCAAAT		MIMAT0020924
hsa-miR-6728-5p	1.28017	1.52007	1.18494	0.656322	0.972121	1.16986	1.15803	1.08511	1.8244	0.989033	1.14204	1.28586	1.17647	1.25223	1.06171	0.790031	0.51856	0.939158	0.625641	1.25455	1.73137	0.825028	1.08966	0.313001	CCCCTCTGGTCCTAC		MIMAT0027357
hsa-miR-572	2.08028	3.03977	2.78143	2.39236	2.00228	1.69492	1.97818	2.09472	2.31796	1.95528	2.60054	3.27825	1.83635	2.76902	2.5042	2.90137	2.01879	1.58163	0.816276	2.05908	2.15906	2.12505	2.20503	2.52666	TGGGCCACCGCCG		MIMAT0003237
hsa-miR-1471	-0.711696	0.585208	-0.513221	-0.15656	-1.23321	0.138711	-1.26149	-0.812957	0.0466647	-6.21693	-0.693789	-0.119983	-0.50151	-0.0538447	-0.181902	0.263537	-0.703917	-0.867822	-2.03804	-0.634713	0.054786	-6.53164	-2.03676	-0.436337	ACACCTGGCTCCACA		MIMAT0007349
hsa-miR-6125	4.94366	5.8574	5.66799	5.28737	4.61687	4.77554	4.28117	4.94983	5.61184	5.12737	5.28811	5.85677	5.03095	5.51031	5.66546	5.21069	4.45647	4.23946	3.63599	5.05463	5.32814	5.09182	5.1136	5.1965	TCCGCCGCTCCG		MIMAT0024598
hsa-miR-6858-5p	1.16537	1.518	0.444117	0.379548	1.09589	1.03299	1.20753	1.27729	1.72924	0.510478	1.20919	1.16827	1.40351	1.05821	1.45595	0.837393	1.08914	0.111836	0.0276942	1.36241	1.29998	0.419802	0.758507	0.156441	GTCCCTGCCAGCC		MIMAT0027616
hsa-miR-4687-3p	3.57491	4.50343	4.49813	3.6727	3.66963	3.60996	3.3546	3.50947	4.22583	3.52823	3.77878	4.65258	3.68873	3.78406	4.05993	3.89126	2.91757	3.25996	2.88912	3.552	4.74023	3.46626	3.65341	3.91138	GCCTGCCCCCTCC		MIMAT0019775
hsa-miR-6087	6.2343	7.05462	6.16048	6.12974	6.49617	6.74338	5.98735	6.22199	7.24158	6.57943	6.64803	6.85292	6.01346	6.73514	5.9587	6.36419	6.07228	6.42392	5.26779	6.42576	7.50486	6.43719	6.35941	5.90476	GCTCGCCCCCCC		MIMAT0023712
hsa-miR-125a-3p	0.122262	0.411045	-0.399493	-0.369194	-0.0878205	0.244046	-0.432719	0.153303	0.592624	0.689657	0.148714	-0.141552	-0.36864	0.000249624	-0.435563	-0.662144	0.354711	-0.841424	-0.472473	0.364656	0.546389	0.223217	0.0734754	-0.756098	GGCTCCCAAGAACCTCA		MIMAT0004602
hsa-miR-1185-1-3p	-0.32304	0.730169	-0.672007	-0.0990977	0.132085	0.42098	-0.912982	0.0442734	0.739868	-0.894056	-0.150567	0.0946846	0.117932	0.134934	0.0133395	-0.307838	-0.783902	-0.638134	-1.09992	0.277663	0.271616	-0.300056	-0.216819	-1.27801	ATAAGAGTCTCCCCCTG		MIMAT0022838
hsa-miR-4257	-0.207726	0.0598512	-0.611298	-0.470986	-1.12886	-0.0140686	-1.16316	-0.413603	0.0863414	-0.830528	-0.469196	-0.555622	-0.24761	-0.237081	-0.289767	-0.671348	-0.895813	-1.07937	-1.48101	-0.16426	0.00339532	-0.641985	-0.82812	-2.11199	CTCAGTCCCCACCT		MIMAT0016878
hsa-miR-4516	6.8974	7.33156	7.2465	6.74881	7.34112	7.04687	8.38033	7.24269	7.54852	7.2222	7.16376	7.7296	6.38443	6.8575	7.03118	6.91758	7.18381	6.94899	7.78419	7.13513	7.53853	6.98096	7.09274	7.05107	GCCCCGACCCTTC		MIMAT0019053
hsa-miR-6753-5p	-2.95288	-3.3251	-8.26089	-8.45199	-7.54055	-2.20242	-2.14276	-2.91696	-1.28494	-6.21693	-6.88177	-7.88735	-0.4426	-7.18192	-0.622839	-6.89783	-2.62892	-7.69974	-8.19749	-2.90301	-6.69444	-6.53164	-6.61243	-6.68832	TCAGCCCTGCTCTGC		MIMAT0027406
hsa-miR-3651	1.15764	-0.84747	-0.391135	-0.0233488	1.20657	0.380414	1.4912	0.993216	0.648222	2.03226	1.62218	0.476854	-0.0882831	-0.38276	-0.421525	-0.118068	1.14417	0.7683	1.33612	1.07884	-0.526388	1.5738	1.02274	0.305653	TCATGTACCAGCGACC		MIMAT0018071
hsa-miR-4485-5p	3.89024	3.80975	2.50824	2.67863	4.20217	4.46866	3.16902	4.41803	5.27096	3.59376	3.85008	3.60617	3.17304	3.11798	2.63839	2.26375	4.09388	5.05642	3.21752	4.82161	3.93271	3.80891	3.77412	2.49564	TCACTGGGCAGGCG		MIMAT0032116
hsa-miR-6791-5p	1.83609	3.26307	1.61702	2.01356	1.84596	2.37904	1.68171	2.29115	2.9064	2.31391	2.34698	2.33098	2.8439	2.43498	2.63262	1.77633	1.00557	1.54366	0.890644	2.47653	2.34691	2.1712	2.32297	1.30499	TCCGCCTGCCCAG		MIMAT0027482
hsa-miR-6086	0.293133	1.5199	0.582786	0.613533	0.194076	0.650505	-0.75736	0.475888	1.06212	0.136509	0.32121	0.586832	0.976943	0.63643	0.978097	0.289122	-0.0799756	-0.0356832	-1.38185	0.624765	0.732629	0.0790503	0.278546	-0.645817	CTCTGCCCTTCCCA		MIMAT0023711
hsa-miR-93-5p	1.70901	-0.454093	1.94182	1.32751	1.54775	0.386392	2.44425	1.99082	1.01682	1.36635	1.78982	1.18966	0.209911	0.160648	0.0613832	0.676185	1.54569	0.590984	2.45748	2.29923	0.189096	1.56935	1.52219	1.68877	CTACCTGCACGAACAG	chr7	MIMAT0000093	99529359
hsa-miR-2861	4.12273	5.29255	5.02563	4.63215	3.77185	4.01683	3.90966	4.00904	4.61909	4.19332	4.39292	5.23707	4.02939	4.77835	4.66602	4.58517	3.52779	3.58806	3.03311	4.02855	4.60118	4.16058	4.31797	4.62027	CCGCCCACCGC		MIMAT0013802
hsa-miR-1915-3p	3.79513	4.14406	4.20776	3.84525	3.44224	3.34894	3.33365	3.32551	4.13849	3.54189	4.03887	4.36782	3.45205	3.75984	3.7937	3.66061	3.10598	3.19102	3.05479	3.40649	4.0134	3.45454	3.7319	3.61442	CCCGCCGCGTC	chr10	MIMAT0007892	21785556
hsa-miR-4734	-0.625941	0.181929	-0.221222	-0.354311	-1.16805	-0.85659	-0.607838	-0.532973	-0.029985	-0.752299	-1.06461	-0.0151119	-0.722866	-0.100989	-0.361557	-0.847561	-1.72197	-1.00734	-1.0416	-0.368598	-0.519829	-0.857506	-0.860346	-0.948388	CGCCCTGACCGC		MIMAT0019859
hsa-miR-1207-5p	4.28984	4.37385	4.4199	3.71351	4.21919	4.06802	4.07759	4.27831	4.72493	4.25943	4.22031	4.34465	3.81237	4.22536	3.7795	4.02757	3.37074	3.95411	3.7133	4.26425	4.72358	4.04499	4.09738	3.63204	CCCCTCCCAGCCT		MIMAT0005871
hsa-miR-6068	3.57576	4.83664	4.35183	4.11492	3.59278	3.41718	3.36828	3.61489	3.98794	3.70678	4.17405	4.96576	3.30153	4.3076	4.04411	4.40317	3.37011	3.35301	2.2544	3.55567	3.86851	3.7208	3.88022	4.29496	CCACCGCCGGAG		MIMAT0023693
hsa-miR-4656	-0.124012	0.652701	-0.353918	-0.00996113	-0.202628	0.651822	-0.548444	0.0290632	0.56592	-0.73985	-0.267198	0.0403457	0.179357	0.0417178	0.0753441	-0.818926	-0.0614703	0.382156	-0.902312	0.12471	-0.23162	-0.685945	-0.535536	-1.24446	ACAGGCCTCCTGCC		MIMAT0019723
hsa-miR-3652	-0.356699	0.0460601	-0.67621	-0.648834	0.132022	-0.0678606	-0.667889	-0.217947	0.182209	-1.31009	-0.217082	-0.328426	0.177891	-0.314735	0.108525	-0.787563	-0.551108	-1.18046	-1.44086	-0.0663967	0.00269032	-0.711317	-0.737791	-2.03225	TCCTCACACCTCCAGC		MIMAT0018072
hsa-miR-6887-5p	-2.27894	-2.4371	-8.26089	-8.45199	-1.66818	-8.42237	-2.24199	-3.02942	-1.73458	-6.21693	-6.88177	-7.88735	-0.831266	-7.18192	-1.07553	-6.89783	-1.61002	-7.69974	-8.19749	-2.90756	-6.69444	-6.53164	-6.61243	-6.68832	TGTCCTCTCCATCTGTC		MIMAT0027674
hsa-miR-4270	1.29782	1.59725	2.32567	1.38427	2.2249	1.3764	1.93939	1.11559	1.63264	1.1371	1.20963	2.04426	1.44218	1.44625	1.70266	1.32669	1.1939	1.00744	1.73583	1.49928	1.18038	0.815437	0.972377	1.54182	GCCCTCCCCTGAC		MIMAT0016900
hsa-miR-642b-3p	1.75031	2.55299	1.19399	1.65	2.00671	2.43573	1.58835	2.00454	2.72667	1.84585	2.03151	1.94424	1.66505	1.80646	1.51319	1.57772	1.43366	1.95747	1.24374	2.29474	2.67514	1.76346	1.76503	0.581392	GGGTCCCTCTCCAA	chr19	MIMAT0018444	46178257
hsa-miR-933	-4.46423	-4.87102	-8.26089	-8.45199	-1.6368	-8.42237	-8.4671	-8.07315	-8.22755	-6.21693	-6.88177	-7.88735	-8.5225	-7.18192	-8.73863	-6.89783	-7.33863	-7.69974	-4.50879	-7.90474	-6.69444	-6.53164	-6.61243	-6.68832	GGGAGAGGTCTCCCT		MIMAT0004976
hsa-miR-4763-3p	3.15045	3.41972	3.83493	3.22503	3.68875	3.07466	3.87261	3.30006	3.15157	3.67894	2.95539	3.81011	2.73526	3.09365	3.01991	3.21387	2.55565	2.96116	3.82609	3.45989	3.26531	3.19688	2.91631	3.43965	CCCGCCCAGCAC		MIMAT0019913
hsa-miR-1234-3p	-1.02489	-0.72995	-0.765367	-0.962231	-1.84658	-1.09277	-1.02673	-0.929415	-0.597423	0.484943	-0.505085	-0.279706	-0.972244	0.0166142	-1.05545	-0.235021	-0.832745	-7.69974	-0.739691	-0.688235	-0.108196	0.0293996	-0.659468	0.169804	GTGGGGTGGGT	chr8	MIMAT0005589	145625557
hsa-miR-629-3p	-3.24292	-2.34755	-4.43433	-8.45199	-7.54055	-8.42237	-2.18398	-4.22398	-2.49953	-2.89144	-6.88177	-7.88735	-2.73487	-7.18192	-2.65531	-6.89783	-7.33863	-7.69974	-1.2352	-2.24241	-6.69444	-6.53164	-6.61243	-6.68832	GCTGGGCTTACGTTGG	chr15	MIMAT0003298	68158846
hsa-miR-638	4.55685	5.68078	5.4811	5.04567	4.59536	4.57252	4.42522	4.46512	5.07522	4.726	5.08096	5.7741	4.35568	5.13606	4.96221	5.09998	4.21607	4.40321	3.42779	4.45221	5.08245	4.76243	4.86151	5.16824	AGGCCGCCACCCGC		MIMAT0003308
hsa-miR-622	-1.04036	-1.12321	-2.0151	-1.66449	-7.54055	-2.66744	-1.58218	-1.31796	-0.682154	-6.21693	-2.0702	-1.13019	-1.40803	-1.21969	-1.34416	-0.873701	-1.21702	-1.70121	-2.79999	-1.2674	-0.987984	-6.53164	-6.61243	-6.68832	GCTCCAACCTCAGCAGA		MIMAT0003291
hsa-miR-130b-3p	-1.21566	-8.71006	-1.20689	-1.53651	-7.54055	-8.42237	0.730845	-0.938317	-3.14993	-0.943368	-2.10881	-2.54703	-3.04105	-7.18192	-3.28609	-6.89783	-0.935812	-7.69974	0.328507	-0.61061	-6.69444	-1.5211	-1.80908	-1.86144	ATGCCCTTTCATCATTGC	chr22	MIMAT0000691	22007648
hsa-miR-1227-5p	1.99248	3.24882	2.89796	2.60566	1.9323	1.92603	1.86068	2.05557	2.23101	1.88023	2.3824	3.18053	1.70036	2.75297	2.51208	2.8394	1.73885	1.76175	0.724526	1.9757	2.04368	1.92282	2.02557	2.55993	CCACCGCCTGGC		MIMAT0022941
hsa-miR-195-5p	1.99877	3.05361	2.72747	3.22438	4.05018	3.3918	2.40372	1.99828	1.16704	1.48316	4.05005	2.51656	2.06731	1.84643	1.73282	2.46284	3.18127	2.30865	2.98434	1.47033	2.05709	1.70937	3.21382	3.38665	GCCAATATTTCTGTGCTGC	chr17	MIMAT0000461	6920968
hsa-miR-4532	0.694638	1.23592	0.693827	0.424218	0.952085	0.906049	1.10995	0.370222	1.09226	0.50141	0.607937	0.731436	0.273609	0.846771	0.118371	0.50636	-0.149853	0.0643644	0.73683	0.58279	1.62365	0.15252	0.620399	0.298518	CGCCGGGCTCC		MIMAT0019071
hsa-miR-1225-5p	4.03001	4.61062	4.12173	3.8606	4.19431	4.2681	3.70958	3.94229	4.68616	4.14166	4.22035	4.3418	3.64954	4.09216	3.62287	4.00525	3.02185	4.16568	3.42378	4.15419	4.59764	3.96459	4.03714	3.72877	CCCCCCACTGG		MIMAT0005572
hsa-miR-4530	5.64915	6.30455	4.67131	5.40033	6.08097	6.30625	5.19606	5.96225	7.10153	6.07473	6.3709	6.08945	5.61831	5.78381	5.23722	5.21122	4.67406	6.07469	5.02959	6.09726	6.81339	6.01953	6.12233	4.86219	CGCTCCCGTCCTG		MIMAT0019069
hsa-miR-1246	1.84361	1.58727	0.977493	1.84664	1.90328	1.5422	3.433	0.400946	2.26245	1.38833	0.443049	1.79538	1.11424	1.17763	1.409	0.925279	1.1188	0.605586	3.20655	0.793882	1.31991	1.11661	1.38691	1.58021	CCTGCTCCAAAAATCC		MIMAT0005898
hsa-miR-4713-3p	1.34575	0.710515	1.4998	0.334018	0.96175	1.00102	0.481914	0.894505	1.0193	0.548768	1.12582	0.332243	0.553529	0.35446	0.869031	0.217907	0.000117779	0.918927	0.231032	1.14367	0.916765	0.574628	0.995761	-0.206007	TTCTCCCACTGTCTGG		MIMAT0019821
hsa-miR-6075	-1.80527	0.0952559	-0.665159	-0.53359	-7.54055	-1.70306	-2.51809	-1.78956	-1.61942	-1.24455	-1.73817	-0.623012	-1.70837	-0.629895	-0.832482	-1.14629	-2.25599	-7.69974	-3.04953	-1.61627	-2.12448	-1.25352	-1.60523	-1.45016	CACCAATGCCGCC		MIMAT0023700
hsa-miR-1236-5p	-1.42274	-1.02935	-1.43014	-1.53268	-7.54055	-1.13079	-1.72	-1.63875	-0.845867	-6.21693	-6.88177	-1.52824	-0.918305	-0.88296	-0.799494	-1.6116	-1.0067	-1.19327	-2.07655	-1.62036	-6.69444	-6.53164	-6.61243	-6.68832	TCCCCATTTCCCCTG		MIMAT0022945
hsa-miR-7159-5p	-0.948748	-0.326905	0.119429	0.000440598	-0.563222	0.0367827	-1.02493	-0.753617	-0.533242	-0.882357	-1.46487	-0.303664	-0.77247	-0.67427	-0.547573	-1.2001	-1.12465	-0.0267906	-1.07718	-0.59307	-0.723306	-1.89765	-1.34797	-0.393568	CCATCCTACACCCTTG		MIMAT0028228
hsa-miR-6734-5p	1.15739	0.519601	1.13743	-0.0798645	0.715075	0.56876	0.524491	0.645839	0.97416	0.0132265	0.879195	-0.045083	0.616777	-0.00224304	0.708624	-0.0520642	0.100633	0.580587	-0.143165	0.829442	0.675436	0.142166	0.519551	-0.813989	TCTCCACCTCATTCTCC		MIMAT0027369
hsa-miR-5008-5p	-1.90909	-1.50063	-1.82606	-2.15161	-7.54055	-2.43111	-2.1083	-1.79768	-1.12286	-6.21693	-6.88177	-1.6643	-0.744437	-1.27159	-0.824791	-1.31219	-1.44947	-7.69974	-3.26547	-2.65305	-1.95387	-6.53164	-6.61243	-6.68832	CCACTGTGCCCCA		MIMAT0021039
hsa-miR-6722-3p	-1.33391	-0.569551	-0.333969	-1.05118	-0.969592	-1.11649	-0.559324	-1.44386	-0.573354	-6.21693	-1.37929	-0.6153	-0.524904	-1.09678	-0.399331	-0.926137	-1.35441	-7.69974	-1.29042	-1.43172	-0.894223	-2.00074	-1.55679	-0.87008	CCTGGCCCACCC		MIMAT0025854
hsa-miR-664a-3p	-1.75868	-2.56715	-2.3668	-2.10524	-7.54055	-8.42237	-2.12164	-8.07315	-8.22755	-6.21693	-1.32967	-7.88735	-3.64695	-7.18192	-3.85372	-6.89783	-1.56272	-7.69974	-1.7056	-7.90474	-6.69444	-6.53164	-6.61243	-2.25776	TGTAGGCTGGGGATAAA	chr1	MIMAT0005949	220373950
hsa-miR-4745-5p	0.113323	1.18249	0.545746	0.735311	-0.156669	0.301874	-0.155519	-0.0416002	0.683493	0.479969	0.330372	0.995111	-0.00785351	0.507295	0.153971	0.314376	-0.652134	-0.775305	-0.0123239	0.221171	0.415477	0.0322754	0.19664	0.687516	CGCCGTCCCGG		MIMAT0019878
hsa-miR-6069	-1.12745	-0.899179	-0.688177	-1.08836	-1.67416	-1.01833	-0.979549	-1.00461	-0.741297	0.0844817	-0.566096	-0.42606	-0.962726	-0.375544	-0.986779	-0.425587	-0.831914	-7.69974	-0.679328	-0.928571	-0.222116	-0.219786	-0.720312	-0.0592105	GGGGGCAGCAGG		MIMAT0023694
hsa-miR-3195	2.29515	3.1842	3.57857	2.65063	2.98209	3.21978	2.46584	2.07153	2.9288	2.14566	2.12276	3.05215	1.83031	2.89718	2.32366	2.57288	1.96907	2.48305	2.2123	2.43325	3.05133	1.80644	2.17711	2.91531	AACCCGGGCCCG		MIMAT0015079
hsa-miR-494-3p	7.31879	8.23514	6.41351	7.5038	7.93799	8.3753	6.4411	7.75101	8.10164	7.05934	7.62885	7.60706	7.22017	7.59195	6.73555	6.79397	7.03801	8.29609	6.10105	7.96423	7.81787	7.00915	7.36785	6.40763	GAGGTTTCCCGTGTA	chr14	MIMAT0002816	101496026
hsa-miR-4465	3.2459	4.38579	2.98547	3.25568	3.36006	3.95382	2.57857	3.46451	4.24335	3.42819	3.63545	3.45655	3.15541	3.28721	3.08525	2.97614	1.53632	3.57717	2.77327	3.88789	4.2502	3.26429	3.60415	2.54614	TCCCCTGGTCAGACT		MIMAT0018992
hsa-miR-1249-5p	0.294145	1.40253	-0.0388713	0.333934	0.698014	1.4212	-0.431981	0.406791	1.07288	0.0323899	0.341555	0.135449	0.256759	0.644449	-0.130301	-0.188854	0.00160646	0.74413	-0.858884	0.748567	0.917445	0.00377274	0.261311	-0.802999	AACTTGGCCCATCTCC		MIMAT0032029
hsa-miR-4459	7.15654	7.93517	6.16443	7.04657	7.5844	7.85017	5.88283	7.45347	8.48044	7.4556	7.93226	7.56577	6.97039	7.22487	6.48942	7.33951	6.18882	7.74609	5.31052	7.72584	8.63404	7.32265	7.47494	6.00866	CTCCACCTCCTCCG		MIMAT0018981
hsa-miR-6127	3.59459	3.49412	3.72632	3.0005	3.68624	3.57756	4.09997	3.44552	3.90181	3.28025	3.61358	3.24387	3.00038	3.43043	3.19004	2.89748	2.90386	3.4949	3.356	3.566	3.2023	3.42478	3.43893	2.65056	CCTCCCACCCACTC		MIMAT0024610
hsa-miR-425-5p	0.692432	-3.03951	0.243957	0.393948	0.518295	-1.53218	1.75372	0.41274	-0.511663	2.64599	0.811086	-0.575444	-1.24714	-1.00495	-1.28824	-0.619411	0.558604	-1.3261	1.6762	0.631589	-1.57382	1.67458	0.0316081	0.151725	TCAACGGGAGTGATCGTG	chr3	MIMAT0003393	49057616
hsa-miR-4497	4.19248	5.24145	3.55881	4.53884	4.3045	4.76523	3.55474	4.04431	5.14733	4.50026	4.61264	4.85142	3.96785	4.48622	3.55611	4.26467	3.38924	4.44522	2.96501	4.29555	5.04912	4.04542	4.39099	4.28245	GCCCAGCCGTCC		MIMAT0019032
hsa-miR-3926	-2.08434	-2.5356	-3.22308	-3.38903	-7.54055	-2.3117	-2.01834	-1.6386	-1.86033	-6.21693	-6.88177	-7.88735	-0.268738	-2.57394	-0.496601	-6.89783	-1.56733	-7.69974	-3.35909	-2.37507	-6.69444	-6.53164	-6.61243	-6.68832	TCTCTGCCTGCTTTTTG		MIMAT0018201
hsa-miR-4788	1.25035	1.53377	1.75858	0.87038	1.57507	2.00412	1.95279	1.04166	1.65467	1.00536	0.785958	1.32901	0.773895	1.36526	1.04092	0.608285	0.787226	1.29948	1.21843	1.27169	1.44954	0.922464	0.991833	0.809524	GCCTCCCTTAGCTGG		MIMAT0019958
hsa-miR-1237-3p	-3.37883	-2.15676	-2.04177	-2.36761	-7.54055	-8.42237	-3.51873	-3.27673	-2.27635	-6.21693	-6.88177	-7.88735	-2.22429	-1.65834	-2.39321	-6.89783	-7.33863	-7.69974	-2.08171	-7.90474	-6.69444	-6.53164	-6.61243	-2.27008	CTGGGGGACGG	chr11	MIMAT0005592	64136166
hsa-miR-30c-5p	0.0749378	-0.104832	0.375367	0.631166	0.48295	-0.612718	-0.487225	-0.967381	-0.616591	-0.704449	1.24061	-0.12342	-0.754596	-0.303179	-1.05479	-0.181112	0.437509	-1.23196	0.233985	-0.789087	-0.971591	-1.32294	0.223798	0.55232	GCTGAGAGTGTAGGATGT	chr1	MIMAT0000244	41222977
hsa-miR-6784-5p	-1.76945	-1.2202	-2.01779	-1.89963	-0.712619	-8.42237	-1.83696	-1.58113	-0.785041	-6.21693	-6.88177	-1.58429	-1.10356	-1.54129	-1.03753	-2.44623	-1.45188	-7.69974	-2.13189	-1.37399	-0.661753	-6.53164	-6.61243	-6.68832	CCCTCACCCAAAGC		MIMAT0027468
hsa-miR-4746-3p	0.556911	1.40915	0.266395	0.451384	0.375643	0.641348	-0.803199	0.643974	1.13398	0.412523	0.518434	0.761887	0.367285	0.492729	0.386734	0.0683026	-0.463596	0.000979424	-0.898526	0.863474	0.681718	0.294556	0.355432	-0.146422	TCGGCCCGCAGG		MIMAT0019881
hsa-miR-1226-5p	-2.11583	-1.79899	-2.32767	-8.45199	-7.54055	-8.42237	-2.38329	-2.26578	-1.47081	-6.21693	-6.88177	-7.88735	-2.07378	-7.18192	-1.99038	-6.89783	-7.33863	0.0664201	-8.19749	-2.01735	-6.69444	-6.53164	-6.61243	-6.68832	CCCCATCCAGG	chr3	MIMAT0005576	47891061
hsa-miR-5581-5p	0.49071	-0.0724459	0.401992	-0.687268	0.0855994	0.178926	-0.313167	0.041573	0.172505	-0.533951	0.16309	-0.736191	-0.113067	-0.797914	0.164388	-0.90225	-0.52455	-0.614281	-0.350734	0.299111	0.12695	-0.490691	0.170502	-2.17299	TCTCCATTTCTCCTGGA		MIMAT0022275
hsa-miR-5703	-0.793045	0.0589256	-0.475441	-0.366203	0.30291	-0.166392	-0.662193	-0.569921	-0.374327	-6.21693	-0.922492	-0.42964	-0.577431	-0.269244	-0.905072	0.672153	-0.890827	-1.13606	-1.52028	-0.603315	-0.258681	-6.53164	-0.958809	-2.07136	ACCTTCCCGACTTCTC		MIMAT0022496
hsa-miR-6786-5p	0.478835	0.73019	0.784593	0.127288	0.11473	0.386504	0.134371	0.59883	1.10123	0.455774	0.54676	0.614306	0.193098	0.174563	0.212623	0.242031	-0.395663	0.134019	-0.295527	0.481071	0.83612	0.0988564	0.136111	-0.206313	ACGCCCCTCCGG		MIMAT0027472
hsa-miR-6131	0.0262918	-0.458294	0.394788	-0.650344	-0.546617	-0.209752	-0.748813	-0.392305	-0.502543	-1.93925	-0.22316	-0.805096	0.240868	-0.702261	0.824363	-1.01837	-0.30987	-7.69974	-0.0446749	-0.253712	-0.0560195	-0.709668	0.311932	-1.16319	CACTCCCATCTGACC		MIMAT0024615
hsa-miR-4728-5p	0.299296	1.00722	-1.34621	0.0888972	1.15198	1.56567	0.123455	1.19908	1.57204	0.44347	0.751631	0.443302	0.70389	0.280287	-0.150624	-0.129782	0.200389	0.87327	-0.514539	1.31475	1.08329	0.351939	0.375662	-1.64589	TGCTTGCTGCCTCTC		MIMAT0019849
hsa-miR-4695-5p	-0.307642	0.748779	-0.57103	-0.195587	-0.177353	0.339161	-0.606527	-0.248239	0.742419	-0.538913	-0.0977526	0.0314522	-0.165736	-0.0815883	-0.246177	-0.565335	-1.29537	-0.331368	-1.20302	0.00119877	0.517546	-0.437656	-0.129903	-1.5215	CCTGCTCGCCCAC		MIMAT0019788
hsa-miR-3137	-0.190191	0.330091	-0.568627	-0.522765	-0.305676	0.579168	-1.02967	-0.484095	0.297946	-6.21693	-0.396543	-0.583955	-0.755508	-0.194591	-0.541759	-0.814755	-0.988614	-0.123178	-1.48427	-0.363919	-0.216584	-0.806449	-0.700073	-6.68832	ACCCCATTGCTCCCA		MIMAT0015005
hsa-miR-130a-3p	1.75419	2.12228	1.55945	2.908	2.30224	1.51389	2.1795	0.362201	0.614189	2.12917	0.831788	1.96883	0.993112	1.4418	0.629333	1.28364	2.17195	-0.0424333	2.15503	0.0218072	0.910383	1.26594	2.21886	2.57021	ATGCCCTTTTAACATTGCA	chr11	MIMAT0000425	57408729
hsa-miR-1224-5p	1.83617	2.87613	1.88659	2.12748	2.26992	2.75407	1.19179	1.8824	3.02503	1.89297	2.13232	2.33102	1.75765	2.27624	1.65629	1.56636	1.27597	2.27478	0.855768	2.04692	2.60352	1.71008	1.96047	1.5368	CCACCTCCCGA		MIMAT0005458
hsa-miR-520e	-8.18873	-2.36811	-8.26089	-8.45199	-2.20686	-8.42237	-8.4671	-8.07315	-2.13407	-6.21693	-6.88177	-7.88735	-8.5225	-7.18192	-8.73863	-6.89783	-7.33863	-1.00533	-8.19749	-7.90474	-6.69444	-6.53164	-6.61243	-6.68832	CCCTCAAAAAGGAAGCACT		MIMAT0002825
hsa-miR-199a-5p	2.69945	1.70536	1.36966	3.32707	1.78545	2.67609	2.21856	1.34318	1.25667	0.178552	1.18143	2.45442	1.17506	1.5293	0.634364	1.38465	2.0618	1.30342	2.45747	0.930923	0.794563	0.736546	1.82759	2.59052	GAACAGGTAGTCTGAACAC	chr1	MIMAT0000231	170380350
hsa-miR-6766-3p	-1.50541	-0.918046	-1.0362	-1.19196	-1.29605	-1.34154	-1.10788	-1.47388	-0.936524	-0.328256	-1.06223	-0.571163	-0.98276	-0.688137	-1.21545	-0.655442	-1.29699	-7.69974	-0.971271	-1.33636	-0.365929	-0.73562	-1.21533	-0.45568	TGAGGGTGGGGGAA		MIMAT0027433
hsa-miR-378i	-1.65344	-0.925314	-1.35955	-1.01307	0.122917	-0.63663	0.465485	-1.14655	-1.57056	-1.59169	-2.5869	-2.64527	-1.13517	-0.208776	-1.09625	-0.83786	-0.220695	-7.69974	0.18027	-0.362921	-6.69444	-0.405696	-0.376963	-0.573066	CCTTCTGACTCCTAGTC		MIMAT0019074
hsa-miR-4739	3.45614	3.49778	2.76269	2.42914	3.15563	3.07327	3.40339	3.75528	4.40629	4.65389	3.62893	3.31766	2.52522	2.59382	2.38625	2.62336	2.61046	3.27217	3.18747	3.74862	3.95201	3.91272	3.4198	2.31328	AGGGCCCCTCCGC		MIMAT0019868
hsa-miR-762	2.91857	4.06135	2.98226	3.15729	3.04549	3.51606	2.38288	2.80045	3.78077	3.00431	3.31528	3.52588	2.61208	3.22108	2.61342	2.96785	2.18021	3.07915	1.78549	2.90908	3.63597	2.63843	2.97313	2.82313	GCTCGGCCCCGG		MIMAT0010313
hsa-miR-103a-3p	4.07129	1.86787	4.53669	3.54445	3.81436	2.88534	4.07651	3.6209	3.31251	3.73645	4.33477	3.22903	2.41128	2.39968	2.24212	2.85383	3.85825	2.75166	4.16082	3.62175	2.53209	3.5973	3.63002	3.89551	TCATAGCCCTGTACAATG	chr5	MIMAT0000101	167987970
hsa-miR-4284	4.7343	2.98656	3.33231	3.71659	4.71511	3.81182	4.75799	4.71342	3.40629	4.4122	3.63509	4.22999	2.66317	3.19792	2.37731	3.33546	4.60255	3.48214	4.78438	4.84405	2.64672	3.80481	3.609	4.02127	ATGGGGTGATGTGAGC		MIMAT0016915
hsa-miR-22-3p	3.41903	1.96457	3.01829	3.85279	2.47383	2.87722	3.68719	2.58826	1.95199	3.1092	3.15863	4.03965	1.916	2.96983	1.63682	2.79307	3.04596	1.40137	3.60901	2.21791	1.33195	3.08829	3.02115	3.92266	ACAGTTCTTCAACTGGCAG	chr17	MIMAT0000077	1617270
hsa-miR-107	3.53285	1.2331	3.88641	3.09797	3.141	2.40698	3.80007	3.0863	2.32732	3.00169	3.76633	2.54754	2.06341	1.80066	1.79374	2.34203	3.39707	1.81495	3.83542	3.06714	1.71294	2.81752	2.92417	3.0534	TGATAGCCCTGTACAATGCT		MIMAT0000104
hsa-let-7d-5p	2.65946	1.39055	1.87837	2.17891	2.86902	2.45021	3.54148	2.50283	1.86204	2.59163	3.2105	1.30224	1.27819	0.693535	1.07781	1.33927	2.47231	1.36674	3.28156	2.7048	1.71642	2.50236	2.78529	2.01042	AACTATGCAACCTACTACC	chr9	MIMAT0000065	96941127
hsa-miR-2392	-1.03331	-0.71553	-0.769506	-1.16579	-0.710957	-1.26353	-0.878228	-1.02302	-0.210545	-1.7283	-1.43385	-1.21028	0.271492	-0.252254	0.0564976	-0.986992	-0.638872	-7.69974	-1.62751	-1.38939	-0.378674	-1.50486	-1.47799	-1.72743	CACCTCTCACCCCC		MIMAT0019043
hsa-miR-3196	3.67274	4.13371	3.28276	3.06887	3.6805	3.36121	3.73225	3.74543	4.14884	3.16908	3.7784	3.80752	3.13927	3.43888	3.02829	3.31699	2.39089	2.90434	2.61418	3.88718	3.83234	3.09748	3.43432	3.25788	GAGGCCCCTGCCG		MIMAT0015080
hsa-miR-6741-5p	-2.97624	-2.2562	-2.91559	-3.32239	-7.54055	-2.30677	-2.65878	-2.80744	-2.33349	-6.21693	-6.88177	-7.88735	-2.08518	-2.79644	-1.57655	-6.89783	-1.67971	-7.69974	-3.28295	-2.80826	-6.69444	-6.53164	-6.61243	-6.68832	CACGGCTCCCACC		MIMAT0027383
hsa-miR-6829-5p	-0.515882	-0.700748	-1.00567	-0.827847	-0.275771	-0.485702	-0.643165	-0.386912	-0.21044	-0.883809	-0.759527	-0.588598	0.221458	-0.756387	0.161362	-1.08224	-0.32636	-1.1225	-0.81002	-0.186378	-0.412618	-6.53164	-0.751689	-0.96093	TGCCCCTTCTCAGCA		MIMAT0027558
hsa-miR-4697-5p	-2.18732	-0.564664	-3.01011	-1.67992	-7.54055	-1.08181	-3.03879	-1.4345	-0.812295	-6.21693	-1.30337	-1.55235	-1.75573	-1.42133	-2.42993	-2.14973	-1.55221	-0.650728	-3.19082	-1.11972	-6.69444	-6.53164	-1.51601	-6.68832	CACGTCAGTGACTGC		MIMAT0019791
hsa-miR-30d-5p	1.00737	0.773234	2.6493	1.15001	1.5366	1.16565	1.25277	1.44085	1.04773	0.877378	2.47626	0.956557	0.114175	1.00767	-0.0709934	0.765803	1.88006	1.03902	1.54245	1.46692	0.258954	0.439214	0.918459	1.6825	CTTCCAGTCGGGGA	chr8	MIMAT0000245	135817145
hsa-miR-1307-5p	-1.85585	-0.926213	-3.16637	-0.987014	-7.54055	-8.42237	-8.4671	-8.07315	-2.31863	-6.21693	-6.88177	-2.03804	-2.07914	-7.18192	-3.64984	-2.38002	-7.33863	-7.69974	-8.19749	-1.97528	-6.69444	-6.53164	-6.61243	-2.03018	AGCCGGTCGAGGT		MIMAT0022727
hsa-miR-301a-3p	-3.34436	-8.71006	-3.25324	-2.43618	-7.54055	-8.42237	-8.4671	-2.20996	-8.22755	-6.21693	-6.88177	-7.88735	-8.5225	-7.18192	-8.73863	-6.89783	-7.33863	-7.69974	-8.19749	-2.44665	-6.69444	-6.53164	-6.61243	-2.22314	GCTTTGACAATACTATTGCAC	chr17	MIMAT0000688	54583351
hsa-miR-9-3p	-8.18873	-8.71006	-1.04689	-8.45199	-7.54055	-8.42237	-1.67292	-8.07315	-8.22755	-6.21693	-2.52367	-7.88735	-8.5225	-7.18192	-8.73863	-6.89783	-7.33863	-7.69974	-1.65298	-7.90474	-6.69444	-6.53164	-6.61243	-6.68832	ACTTTCGGTTATCTAGCTT	chr1	MIMAT0000442	154656832
hsa-miR-4428	1.9474	3.2627	2.03035	2.53431	2.52646	3.31314	1.29985	2.43324	2.32364	1.50181	1.96	2.13452	2.14235	2.43843	1.9968	1.57853	1.15979	2.5968	0.76332	2.59576	2.04746	1.62792	1.84321	0.93785	GCTCCATGTTCCCG		MIMAT0018943
hsa-miR-22-5p	-2.7812	-8.71006	-8.26089	-2.78887	-7.54055	-8.42237	-2.73942	-8.07315	-8.22755	-6.21693	-6.88177	-7.88735	-8.5225	-7.18192	-8.73863	-6.89783	-7.33863	-7.69974	-3.27956	-7.90474	-6.69444	-6.53164	-6.61243	-6.68832	TAAAGCTTGCCACTGAAG	chr17	MIMAT0004495	1617232
hsa-miR-516a-5p	-8.18873	-2.4014	-8.26089	-8.45199	-7.54055	-8.42237	-8.4671	-3.11517	-2.49463	-6.21693	-6.88177	-7.88735	-8.5225	-7.18192	-8.73863	-6.89783	-7.33863	-7.69974	-8.19749	-2.7942	-6.69444	-6.53164	-6.61243	-6.68832	GAAAGTGCTTCTTTCCTCG		MIMAT0004770
hsa-miR-1287-5p	-8.18873	-2.30102	-2.2452	-2.13155	-7.54055	-8.42237	-3.32187	-8.07315	-8.22755	-6.21693	-6.88177	-7.88735	-8.5225	-7.18192	-2.53451	-6.89783	-7.33863	-7.69974	-2.50366	-7.90474	-6.69444	-6.53164	-6.61243	-6.68832	GACTCGAACCACTGAT	chr10	MIMAT0005878	100155011
hsa-miR-3198	1.23394	0.23699	0.788045	-0.207259	0.271881	0.658285	0.350192	0.528503	0.861225	-0.205833	0.429876	-0.0054059	0.121507	-0.268199	0.370642	-0.394808	-0.166585	-0.110821	-0.170161	0.605388	0.204431	-0.0715015	0.0820036	-0.967994	TCTCCATTCCCCAGG		MIMAT0015083
hsa-miR-3125	-0.756949	-1.58816	-0.68684	-1.86862	-7.54055	-2.22723	-1.35529	-1.3128	-1.23227	-6.21693	-1.08624	-7.88735	-0.925264	-2.71163	-0.794975	-6.89783	-1.18477	-7.69974	-1.73699	-1.00997	-2.08281	-6.53164	-1.41744	-6.68832	TCTCTCCACAGCTTCC		MIMAT0014988
hsa-miR-8060	0.625393	1.64759	-0.455601	0.602027	1.16142	1.60046	0.356326	1.09643	1.86459	0.302201	1.17974	0.869562	0.773654	0.483278	0.376729	-0.0532465	-0.0213749	0.759813	-0.0557985	1.30712	1.33304	0.19025	0.770578	-1.00341	GTCCTCCTACCCACT		MIMAT0030987
hsa-miR-6893-5p	3.05432	3.99028	3.0715	2.78945	2.68473	3.46053	1.39967	3.14491	3.77684	2.56731	3.22248	2.82677	2.86354	2.69665	2.74779	2.46702	1.90148	2.64632	0.727649	3.50153	3.84514	2.448	2.92065	1.23249	GCTCCACCCTACACC		MIMAT0027686
hsa-miR-4433a-3p	-0.361674	0.505569	1.38253	0.327443	-0.508272	-0.543406	-0.404324	-0.966344	-0.339609	-1.96375	-0.748372	0.299619	0.0320692	0.548568	0.683392	0.380275	-0.800864	-7.69974	-0.728487	-0.827231	0.0283678	-0.689724	-1.02774	0.785051	ATGTCCCACCCCCA	chr2	MIMAT0018949	64567950
hsa-miR-4653-3p	1.47435	1.86509	1.19735	1.41616	2.00877	1.91696	1.08119	1.47368	1.6829	0.691028	1.34985	1.01084	1.0947	1.28042	0.826093	0.7633	0.509308	1.51392	0.465523	1.62371	1.04774	0.482251	1.06847	0.479938	TCTCCAAGCAACCCTT		MIMAT0019719
hsa-miR-1973	2.66762	2.53349	1.55728	1.90175	2.46403	3.17968	1.29133	3.32966	3.54544	1.57546	2.29444	2.33705	2.00278	1.35402	1.80654	0.739755	2.39804	2.57804	1.19539	3.66208	1.95266	1.69475	2.05728	1.15773	TATGCTACCTTTGCACG		MIMAT0009448
hsa-miR-6717-5p	-0.0453925	-0.801332	0.425586	-0.852019	-0.50524	-0.389815	-0.849626	-0.587624	-0.4474	-2.39002	-0.341969	-1.05468	-0.593189	-1.02057	-0.242775	-1.27459	-0.860258	-0.857221	-0.671213	-0.316672	-0.499241	-0.741221	-0.221745	-6.68832	TCTCTACATCCCCACATC		MIMAT0025846
hsa-miR-4306	-0.675321	-2.16775	-0.60148	-0.947313	-0.603593	-0.495617	1.10935	-0.371634	-0.994036	-1.53969	-0.146361	-1.00376	0.0476551	-0.817462	-0.158948	-0.457659	0.700013	-7.69974	0.902348	-0.281983	-6.69444	0.0632584	0.112461	-0.321182	TACTGCCTTTCTCTCCA		MIMAT0016858
hsa-miR-371a-5p	-1.40637	-0.900121	-1.74473	-1.93543	-1.42284	-1.87997	-0.570418	-1.79751	-0.623934	-6.21693	-1.82658	-0.660172	-1.17691	-0.908515	-0.999382	-1.65402	-1.04228	-1.84146	-1.22167	-1.31218	-1.41352	-6.53164	-2.36633	-6.68832	AGTGCCCCCACAG	chr19	MIMAT0004687	54290942
hsa-miR-769-3p	-8.18873	-3.67001	-3.65628	-4.40606	-1.87321	-8.42237	-4.03882	-8.07315	-4.34812	-6.21693	-6.88177	-7.88735	-8.5225	-7.18192	-4.5945	-6.89783	-7.33863	-0.602417	-8.19749	-4.02008	-6.69444	-6.53164	-6.61243	-6.68832	AACCAAGACCCCGGAG		MIMAT0003887
hsa-miR-4299	1.28121	1.9974	-0.147781	1.35628	1.88298	2.4657	0.841368	2.10953	2.3048	1.32797	1.63647	1.3015	1.37135	1.5535	0.239406	0.758639	0.677965	1.55819	0.0371676	2.17643	1.36167	1.64965	1.44755	-0.698931	GCCTCTCATGTCACC		MIMAT0016851
hsa-miR-34a-5p	2.82827	1.05824	3.45852	2.95198	2.35058	1.55275	3.97956	2.17795	1.70077	2.47335	2.97403	3.01064	1.41814	0.852815	1.73087	1.75605	2.18636	0.979725	3.897	2.47673	1.04753	2.3455	2.44819	3.11839	ACAACCAGCTAAGACACTGC	chr1	MIMAT0000255	9211769
hsa-miR-197-5p	3.90408	4.6848	3.35374	3.44414	4.7005	4.95065	5.61006	4.19464	4.97281	3.79581	4.08358	3.94961	3.75303	4.31779	3.46716	3.28203	3.33466	4.424	4.3945	4.30446	3.28491	3.96425	4.00622	2.63744	CCTCCCACTGCCC		MIMAT0022691
hsa-miR-339-3p	-4.45714	-8.71006	-3.93448	-4.46449	-7.54055	-8.42237	0.431333	-8.07315	-4.4682	-6.21693	-6.88177	-7.88735	-8.5225	-7.18192	-4.70222	-6.89783	-7.33863	-7.69974	-0.344403	-7.90474	-6.69444	-6.53164	-6.61243	-6.68832	CGGCTCTGTCGTCG		MIMAT0004702
hsa-miR-652-5p	-2.47681	-1.87365	-3.00296	-2.44224	-7.54055	-1.52382	-2.27076	-2.30677	-1.54136	-6.21693	-2.33677	-2.54306	-0.470085	-1.81899	-1.05249	-2.26725	-2.86994	-7.69974	-2.639	-2.02815	-1.90358	-6.53164	-6.61243	-6.68832	TGAATGGCACCCTCTC		MIMAT0022709
hsa-miR-7152-3p	-0.757774	-1.10759	-0.599333	-1.55489	-1.92783	-0.622266	-1.01089	-1.07859	-0.556056	-6.21693	-1.56639	-1.20301	-0.642396	-1.08938	-0.4097	-2.5701	-0.71858	-0.820007	-1.42242	-0.916724	-0.309379	-6.53164	-2.61876	-6.68832	GCCTCCTGTCCAGG		MIMAT0028215
hsa-miR-4485-3p	2.65111	2.72786	1.71446	1.82524	2.72741	3.09303	1.01839	3.23207	4.03748	2.24153	2.81475	2.95238	1.7689	1.64508	1.62718	1.08594	1.77675	2.45824	0.861616	3.62769	2.71968	2.40719	2.60004	1.81282	TTAGGGTACCGCGGC	chr11	MIMAT0019019	10529866
hsa-miR-6132	1.04232	1.79046	0.261747	1.59738	1.02888	1.82746	-0.123931	1.24153	1.51751	0.649628	0.852749	1.44655	0.833381	0.876239	0.171267	0.620028	-0.119111	0.941364	-0.81143	1.44878	1.07867	0.450868	0.509648	0.450828	TGCAATCCCCAGCC		MIMAT0024616
hsa-let-7f-5p	5.18021	4.13629	5.66585	5.19287	5.01236	4.84086	5.40251	4.79724	4.06927	4.99221	6.22755	4.27508	4.16285	3.19524	4.05244	3.98492	5.20286	3.95437	5.71265	4.62351	3.90087	4.43857	4.90985	4.91569	AACTATACAATCTACTACCTC	chr9	MIMAT0000067	96938636
hsa-miR-4324	-2.61808	-1.34271	-2.90346	-2.08018	-2.31566	-2.04092	-3.34063	-3.27697	-4.01894	-6.21693	-6.88177	-2.88681	-3.41488	-2.97958	-4.31525	-3.14142	-1.94519	-0.844645	-3.25226	-7.90474	-6.69444	-6.53164	-3.14418	-2.53313	TTAAGGTTAGGGTCTCAGG		MIMAT0016876
hsa-miR-1273e	-1.27901	-0.923636	-3.88736	-2.50663	-7.54055	-1.14567	-2.35069	-0.96268	-0.328351	-6.21693	-2.75779	-1.90467	-0.618803	-1.75376	-0.885112	-3.15651	-1.66497	-7.69974	-4.02042	-0.88487	-1.88876	-6.53164	-2.80358	-6.68832	TCCACTTCCTGGGTTC		MIMAT0018079
hsa-miR-23a-3p	4.68704	3.56226	3.97954	4.53641	4.54542	4.69599	5.01811	3.95046	3.13755	3.40904	4.25709	3.83021	3.12701	3.32565	2.70234	3.26341	4.26131	3.66671	4.82183	3.71992	2.64289	3.40645	3.76467	4.05799	GGAAATCCCTGGCAATGT	chr19	MIMAT0000078	13947465
hsa-miR-6803-5p	3.49454	4.64619	3.09769	3.75728	3.99695	4.17865	2.18458	3.74997	4.58453	3.9756	3.79777	4.07633	2.20164	4.29624	1.95094	3.38142	2.33876	3.91004	1.60157	3.88346	4.3527	4.14336	3.95167	2.64676	ACGCCCAGCCCC		MIMAT0027506
hsa-miR-4716-3p	0.373408	-0.217642	0.463992	-0.760513	-0.0408978	0.124089	-0.419599	-0.0347662	0.0578289	-1.63519	0.0764289	-0.925214	-0.133196	-0.792713	0.268286	-0.900867	-0.609294	-0.683375	-0.258225	0.233444	0.172087	-0.646452	0.175656	-6.68832	TCTCCATGTTTCCTTCC		MIMAT0019827
hsa-miR-5088-5p	0.0837212	0.519369	1.2177	0.834022	0.388647	0.820016	0.464667	-0.347896	0.166873	-0.282374	-0.625558	1.28081	-0.71695	0.0553894	-0.302302	-0.327325	-0.104646	0.176258	-0.0315847	-0.0799804	-0.410732	-0.668982	-0.682888	0.508741	CCTCCATCCAATCCC		MIMAT0021080
hsa-miR-27a-3p	3.48964	2.92369	3.33435	4.03437	3.48629	3.62664	3.59691	3.08597	2.51958	2.88277	2.8834	3.66616	2.49492	1.72559	2.16407	2.46854	3.1169	2.83384	3.62383	2.70221	2.09809	2.47364	2.82514	3.85633	GCGGAACTTAGCCACTG	chr19	MIMAT0000084	13947324
hsa-miR-6778-5p	-1.20809	-1.77712	-1.56836	-2.13776	-7.54055	-1.14199	-0.615016	-0.814287	-0.457212	-6.21693	-2.49302	-1.27012	-0.270611	-1.10347	-0.234416	-0.719683	-0.115641	-7.69974	-1.42601	-1.13815	-1.86222	-6.53164	-6.61243	-6.68832	ACCTGCCTCCTGTCC		MIMAT0027456
hsa-miR-575	2.02992	1.74045	0.829756	0.86526	2.15036	2.15637	1.80275	2.88293	2.52876	1.00652	2.22269	1.41751	1.21666	1.28887	0.666021	1.13684	0.75619	0.913153	0.857272	2.5145	1.86383	1.41464	1.6934	0.128535	GCTCCTGTCCAACTGGCT		MIMAT0003240
hsa-miR-5195-3p	-1.03382	-0.567576	-0.209744	-1.06099	-1.99314	-1.27021	-0.946761	-1.28793	-0.853089	-6.21693	-1.2242	-0.151024	-1.17504	-0.561583	-0.535606	-0.535261	-1.67546	-7.69974	-1.55644	-1.04951	-0.771648	-6.53164	-1.59134	-0.431114	AGCCCCCTCAGAGAA		MIMAT0021127
hsa-miR-557	-1.98778	-1.44012	-1.4177	-1.93433	-7.54055	-8.42237	-1.77965	-2.98951	-1.70081	-6.21693	-6.88177	-1.54268	-2.13723	-2.49121	-1.82723	-2.35263	-7.33863	-7.69974	-2.25658	-2.8237	-6.69444	-6.53164	-2.4387	-6.68832	AGACAAGGCCCACCCG		MIMAT0003221
hsa-miR-4689	-0.720262	-0.349393	-1.21646	-1.39694	-0.970867	-0.894504	-0.810442	-0.633629	0.0794392	-0.498052	-0.62227	-0.51339	-1.06586	-0.939589	-0.974501	-0.793879	-0.885178	-1.2693	-0.939225	-0.547023	-0.185095	-0.914214	-0.852937	-6.68832	GGCCCCCACCATG		MIMAT0019778
hsa-miR-335-5p	-2.91498	-2.63065	-1.91097	-1.86235	-7.54055	-8.42237	-3.41981	-8.07315	-8.22755	-6.21693	-6.88177	-7.88735	-8.5225	-7.18192	-3.66686	-6.89783	-2.49314	-7.69974	-2.63624	-7.90474	-6.69444	-6.53164	-6.61243	-6.68832	ACATTTTTCGTTATTGCTC	chr7	MIMAT0000765	130135972
hsa-miR-340-5p	-1.25849	-8.71006	-1.97569	-1.13253	-1.63706	-8.42237	-1.6467	-1.68837	-8.22755	-6.21693	-6.88177	-2.69862	-3.53227	-7.18192	-2.74015	-6.89783	-1.55541	-7.69974	-0.810925	-1.12753	-6.69444	-6.53164	-6.61243	-6.68832	AATCAGTCTCATTGCTTTA	chr5	MIMAT0004692	179442339
hsa-miR-98-5p	-1.06581	-2.58299	-1.71885	-1.09199	-7.54055	-1.52991	-0.953592	-0.227186	-2.33453	-1.74917	-0.841624	-2.55841	-2.42317	-2.66588	-2.51822	-2.42485	-1.3781	-7.69974	-0.754842	-0.0175214	-6.69444	-1.81054	-1.8712	-1.56499	AACAATACAACTTACTACCTC	chrX	MIMAT0000096	53583226
hsa-miR-331-3p	1.8769	-0.468974	1.48017	1.51444	1.022	0.358691	2.68352	1.73291	0.592522	1.46888	2.77567	1.75061	-0.175628	0.121229	-0.287981	0.312857	1.29894	-0.293805	2.13563	2.14233	0.14614	1.08641	1.07846	1.58208	TTCTAGGATAGGCCCAGGG	chr12	MIMAT0000760	94226390
hsa-miR-4484	-1.14734	-1.80742	-1.48888	-1.70819	-7.54055	-2.45466	-1.25062	-1.34296	-1.03937	-6.21693	-2.27652	-2.46449	-0.720572	-2.311	-0.761593	-2.44899	-0.307185	-7.69974	-1.27839	-1.31029	-6.69444	-6.53164	-6.61243	-1.91902	TGGGGCTTCTCCCG		MIMAT0019018
hsa-miR-4488	-1.43843	-0.227058	0.0308127	-1.00497	-1.52481	-1.25707	-1.25242	-2.26509	-1.59527	-1.81048	-2.04469	-0.771996	-1.5163	-0.755602	-0.885754	-1.07774	-2.47643	-7.69974	-1.72175	-1.982	-0.841575	-1.83892	-1.60484	-0.643781	CGCCGGAGCCC		MIMAT0019022
hsa-miR-24-3p	3.94103	2.73833	3.31566	3.84406	3.55436	3.64085	4.55487	3.58897	2.79701	3.37272	3.60909	3.54714	2.40441	2.39471	2.06646	2.55972	3.28754	1.95611	4.1915	3.57155	1.96914	3.27319	3.24909	3.58935	CTGTTCCTGCTGAACTGA	chr9	MIMAT0000080	97848350
hsa-miR-6808-5p	-0.780025	-0.363914	-1.05797	-1.22052	-7.54055	-0.753053	-1.13094	-0.647547	-0.290646	-6.21693	-1.11263	-1.0732	0.020268	-1.08216	0.0342784	-2.43834	-0.687098	-7.69974	-1.51209	-0.643269	-2.07184	-6.53164	-1.24258	-6.68832	CATGGTCCCACCTCC		MIMAT0027516
hsa-miR-6779-5p	-1.77881	-0.750152	-1.76961	-1.00096	-1.5241	-1.29854	-2.6942	-1.30001	-0.842141	-1.29266	-1.54327	-1.15496	-1.5947	-0.107924	-2.10046	-1.35394	-2.64208	-7.69974	-3.22709	-1.41942	-1.04621	-0.637692	-1.30966	-2.26622	GCCAAACCCAGCCC		MIMAT0027458
hsa-miR-30a-5p	1.36152	1.73821	3.0279	3.58981	1.92071	0.78302	-0.135291	0.178064	1.5793	-0.790939	2.51792	2.24681	0.256326	1.39265	0.104362	0.862035	1.62543	0.672923	1.07734	0.629992	-0.187223	-0.25254	1.01798	2.35102	CTTCCAGTCGAGGATG	chr6	MIMAT0000087	72113280
hsa-miR-7845-5p	-2.56085	-1.28379	-0.682386	-1.43642	-0.813408	-2.35216	-2.00084	-1.72961	-1.45758	-6.21693	-6.88177	-1.23775	-1.72342	-1.94828	-1.30304	-2.09679	-2.40287	-7.69974	-2.94334	-1.60414	-0.124727	-6.53164	-6.61243	-2.22114	CCACGACCCTCCC		MIMAT0030420
hsa-miR-4486	-1.41617	-0.538641	-2.18947	-1.47995	-7.54055	-1.08118	-1.73734	-1.36554	-0.372852	-6.21693	-2.49046	-1.30619	-0.719213	-0.819277	-0.662193	-2.6296	-2.60084	-7.69974	-3.50654	-1.20057	-1.47527	-6.53164	-2.15521	-6.68832	TGCCAGCCTCGCC		MIMAT0019020
hsa-miR-4430	1.43778	2.88331	0.618093	1.65836	1.80288	2.43302	-0.323802	2.24127	2.9836	1.66078	1.9146	1.39907	1.40342	2.26801	0.533887	1.13862	-0.0489726	1.42089	-1.564	2.46027	2.42797	1.83063	1.60437	-1.76471	CTCCGCTCACTCCA		MIMAT0018945
hsa-miR-4778-5p	-2.15834	-2.84474	-3.28881	-8.45199	-1.41325	-2.04415	-1.26509	-1.36928	-1.78243	-6.21693	-6.88177	-7.88735	-1.11683	-7.18192	-0.97402	-6.89783	-0.485059	-7.69974	-1.86663	-1.87769	-6.69444	-6.53164	-6.61243	-6.68832	CCTCTTCTTCCTTTACAG		MIMAT0019936
hsa-miR-3917	-1.66173	-1.61851	-2.20336	-2.07318	-7.54055	-2.36438	-1.04553	-1.4291	-0.891493	-6.21693	-6.88177	-2.74066	-1.02053	-1.57042	-1.05619	-2.67122	-1.43454	-7.69974	-2.26407	-1.45603	-6.69444	-6.53164	-6.61243	-6.68832	CCCACCTGCTCAGT		MIMAT0018191
hsa-miR-4433b-3p	-1.64676	-0.604899	-0.423246	-1.28966	-1.1445	-1.97167	-1.90643	-2.29063	-0.964111	-6.21693	-1.68516	-1.26657	-1.77082	-1.05084	-1.03518	-1.02577	-2.3635	-7.69974	-2.4523	-2.20295	-1.412	-6.53164	-2.18254	-0.785387	ACGTCCCACCCCC		MIMAT0030414
hsa-miR-27b-3p	2.21951	1.4416	1.54785	2.14611	1.46542	2.15605	2.57713	1.87056	1.00045	0.767705	1.19902	1.75924	0.490626	0.624399	0.0336123	0.672707	1.27942	1.04319	2.0805	2.08568	-0.75655	0.643882	1.20253	1.51882	GCAGAACTTAGCCACTGT	chr9	MIMAT0000419	97847791
hsa-miR-6820-5p	-2.02856	-1.90923	-1.45547	-1.78747	-1.89198	-1.72494	-1.17104	-1.5609	-1.52872	-6.21693	-2.62616	-2.35952	-0.778399	-2.14609	-0.771574	-2.35043	-1.13033	-7.69974	-1.06727	-1.84629	-6.69444	-6.53164	-2.4274	-2.13291	TGACCCCAGCTCTGC		MIMAT0027540
hsa-miR-6768-5p	-0.891292	-0.434648	-0.952937	-1.13502	-1.28774	-0.801849	-1.06038	-0.884861	-0.20892	-1.24542	-0.858707	-0.407337	-0.687682	-1.06336	-0.974551	-1.19058	-1.58461	-7.69974	-1.10637	-0.841028	-0.589573	-1.4555	-1.17089	-1.12405	CAGGGCCCCGC		MIMAT0027436
hsa-miR-199a-3p	4.56499	3.59354	3.21731	4.94112	4.1589	4.93109	4.00369	3.61042	2.98451	2.90846	2.96945	4.37198	2.87427	2.56768	2.3008	2.76919	3.44574	3.10405	4.04838	2.88271	2.36149	3.08175	3.35143	4.0535	TAACCAATGTGCAGACTACT		MIMAT0000232
hsa-miR-4449	-1.53291	-3.08856	-2.0557	-1.83333	-1.38746	-8.42237	-2.4343	-1.91989	-1.8421	-1.61994	0.48606	-1.91189	-2.60866	-2.67722	-2.75065	-2.53272	-2.14931	-7.69974	-2.05441	-2.24718	-6.69444	-1.92696	-1.97862	-1.68475	TGCCTCGCGCAGC		MIMAT0018968
hsa-miR-455-3p	-0.268007	-2.96461	-2.8184	-1.5706	-1.21886	-1.25184	-1.85083	-3.13448	-2.67801	-6.21693	0.0263009	-1.90908	-1.80977	-7.18192	-2.19362	-2.29906	-0.631419	-7.69974	-0.840181	-2.20696	-1.96915	-6.53164	-0.47474	-1.49146	GTGTATATGCCCATGGA		MIMAT0004784
hsa-miR-21-5p	6.57745	3.8716	5.44126	7.17819	4.99966	5.67201	6.27253	6.26473	5.32147	6.20066	5.204	6.8835	4.7104	4.19764	4.13005	4.41593	5.35682	4.39004	6.51258	5.99199	3.34209	6.45925	4.21353	6.54425	TCAACATCAGTCTGATAAGC	chr17	MIMAT0000076	57918637
hsa-miR-6757-5p	-1.39742	-1.44571	-1.28473	-1.51626	-7.54055	-1.52553	-1.25595	-1.26826	-0.817182	-6.21693	-6.88177	-1.99383	0.00108528	-1.92913	-0.135412	-2.4295	-1.02041	-7.69974	-1.70657	-1.34051	-6.69444	-6.53164	-6.61243	-6.68832	TCATCCTGGCCTCCC		MIMAT0027414
hsa-miR-7-5p	-3.40538	-8.71006	-1.5161	-3.15724	-7.54055	-8.42237	1.21848	-8.07315	-3.21607	-1.3938	-0.660534	-7.88735	-3.57555	-7.18192	-3.67327	-6.89783	-2.15676	-7.69974	-1.2562	-7.90474	-6.69444	-2.07709	-6.61243	-6.68832	ACAACAAAATCACTAGTCTTCC	chr9	MIMAT0000252	86584708
hsa-miR-654-5p	-3.34037	-2.68814	-8.26089	-3.31088	-7.54055	-8.42237	-8.4671	-8.07315	-3.23047	-6.21693	-6.88177	-7.88735	-8.5225	-7.18192	-3.71571	-6.89783	-7.33863	-7.69974	-8.19749	-7.90474	-6.69444	-6.53164	-6.61243	-6.68832	GCACATGTTCTGCGGCCCA	chr14	MIMAT0003330	100576328
hsa-miR-125b-5p	3.84267	4.46048	3.33063	4.24685	4.39818	4.25656	3.44404	3.04371	2.88393	2.90999	3.41364	3.77289	2.29382	3.28149	1.88203	2.4728	3.21172	2.6245	3.50453	2.52105	2.30687	2.69148	3.62194	3.69908	TCACAAGTTAGGGTCTC	chr11	MIMAT0000423	121970500
hsa-miR-196b-5p	-3.20724	-3.66937	-8.26089	-2.91657	-7.54055	-8.42237	-2.43064	-8.07315	-8.22755	-6.21693	-6.88177	-7.88735	-8.5225	-7.18192	-8.73863	-6.89783	-7.33863	-7.69974	-2.82534	-7.90474	-6.69444	-6.53164	-6.61243	-6.68832	CCCAACAACAGGAAACTACC	chr7	MIMAT0001080	27209134
hsa-miR-365a-3p	1.9966	-0.439424	1.53494	1.50313	0.91126	0.843241	1.1598	0.951444	-0.268904	1.80145	1.12875	-0.159989	-0.545455	0.0567904	-0.774673	0.0679498	0.289958	-0.890413	0.748562	0.948683	-0.251111	0.846922	0.0620563	0.421539	ATAAGGATTTTTAGGGGCATTA	chr16	MIMAT0000710	14403197
hsa-miR-423-3p	-3.90114	-3.10097	-3.03542	-2.98281	-7.54055	-8.42237	-4.37405	-2.80911	-3.44074	-6.21693	-6.88177	-7.88735	-4.50123	-7.18192	-4.81634	-6.89783	-7.33863	-7.69974	-3.14822	-2.59887	-6.69444	-6.53164	-6.61243	-6.68832	ACTGAGGGGCCTCA		MIMAT0001340
hsa-miR-193a-3p	0.616345	0.921487	1.88423	2.20129	0.566842	0.673317	0.188879	0.651893	-0.282336	3.29889	0.949722	1.49493	-0.201843	0.447481	0.0165315	-0.0468345	-0.180664	-0.708227	0.368014	0.198756	-1.25364	2.09337	0.228231	2.06269	ACTGGGACTTTGTAGGC		MIMAT0000459
hsa-miR-6848-3p	-2.37099	-2.20106	-2.07852	-2.44707	-7.54055	-8.42237	-3.40396	-2.33492	-2.016	-1.91126	-1.48526	-2.63264	-2.17266	-1.65965	-2.4363	-1.57146	-7.33863	-7.69974	-2.24587	-2.05186	-6.69444	-6.53164	-6.61243	-1.97812	CTGGGGGCCAAGA		MIMAT0027597
hsa-miR-424-3p	-2.0922	-2.32437	-8.26089	-2.65793	-7.54055	-1.90129	-2.65781	-2.63368	-1.64604	-6.21693	-6.88177	-2.80103	-3.00364	-2.69894	-3.21793	-6.89783	-2.31605	-7.69974	-3.11693	-2.3567	-6.69444	-6.53164	-6.61243	-6.68832	ATAGCAGCGCCTCA	chrX	MIMAT0004749	133680711
hsa-miR-4534	-0.242685	0.828971	0.527871	0.230196	0.102391	0.114126	0.441735	-0.133638	0.183333	-0.724386	-0.0112484	0.967	-0.291159	0.382771	-0.00681543	0.563406	-0.55438	-7.69974	-0.385559	-0.0711117	0.356937	-0.625729	-0.26698	0.648764	AGACCCCTCCTCCAT		MIMAT0019073
hsa-miR-6767-5p	0.304984	-0.305353	0.285646	-0.846758	-0.274065	-0.254751	-0.375849	-0.136115	0.00725317	-0.800345	0.187697	-0.878188	-0.561537	-0.920717	-0.205472	-1.15852	-0.860096	-1.00192	-0.893881	0.0792041	-0.247976	-0.652484	-0.211621	-6.68832	TCTCCATGTGTCCCTG		MIMAT0027434
hsa-miR-3156-5p	-1.336	-1.89875	-1.3397	-3.52255	-7.54055	-8.42237	-1.1516	-1.61194	-1.22911	-6.21693	-2.64062	-7.88735	-0.761322	-7.18192	-0.814461	-6.89783	-1.59076	-7.69974	-2.18214	-1.53454	-6.69444	-6.53164	-6.61243	-6.68832	TGTCTCCCACTTCCAG	chr10	MIMAT0015030	45659475
hsa-miR-23b-3p	2.83957	1.83939	1.89791	2.37087	2.70548	3.04982	3.11687	2.38429	1.59296	1.12308	1.97224	1.86844	0.73046	0.975532	0.017756	1.07461	1.73119	1.84657	2.56222	2.72105	0.309429	1.05496	1.69471	1.64341	GGTAATCCCTGGCAATG	chr9	MIMAT0000418	97847552
hsa-miR-671-5p	-0.598322	-0.126033	-0.587453	-0.587987	-1.51293	-0.427875	-1.05696	-0.50474	0.203249	-1.39217	-0.82036	-0.330975	0.299516	0.0592535	0.220002	-0.822363	-0.846526	-7.69974	-1.46989	-0.473144	0.185893	-0.256	-0.800513	-6.68832	CTCCAGCCCCT		MIMAT0003880
hsa-miR-4690-5p	-2.16731	-1.0786	-2.78646	-1.8467	-1.96412	-1.52582	-3.10925	-1.6953	-0.909746	-1.84477	-2.29334	-1.81955	-0.28252	-1.34242	-0.556098	-1.76418	-1.18864	-7.69974	-8.19749	-1.55096	-1.42008	-1.36937	-1.61661	-6.68832	TTCAGCCCAGCCTCG		MIMAT0019779
hsa-miR-6738-5p	-1.29979	-0.901272	-1.67443	-1.87171	-7.54055	-1.31159	-1.34567	-1.33367	-0.515131	-6.21693	-1.33336	-1.25225	-0.166075	-1.23264	-0.292387	-6.89783	-1.56072	-7.69974	-2.1216	-1.18386	-0.87695	-6.53164	-2.41838	-6.68832	CCCCTGTGCTCTTCT		MIMAT0027377
hsa-miR-663b	-2.76861	-1.87485	-1.66502	-1.6406	-1.32447	-1.69157	-1.92217	-2.13581	-0.962503	-6.21693	-6.88177	-1.90345	-1.68413	-1.90271	-1.94608	-1.75732	-7.33863	-1.50026	-2.55947	-2.03533	-1.69568	-6.53164	-6.61243	-6.68832	CCTCAGGCACGGC		MIMAT0005867
hsa-miR-148a-3p	2.48187	1.44935	2.07853	2.86895	2.45058	1.57461	2.40214	1.87438	-0.331649	1.94719	2.75122	2.52371	0.448715	0.64934	0.221882	0.783639	1.40842	0.685391	2.64066	2.11916	-0.556056	0.573685	1.17044	2.60492	ACAAAGTTCTGTAGTGCACT	chr7	MIMAT0000243	25989603
hsa-miR-2276-3p	-1.81507	-1.43949	-1.6932	-1.91022	-7.54055	-1.24246	-1.72376	-2.01655	-1.04764	-6.21693	-6.88177	-1.26259	-1.57675	-1.51231	-1.41322	-6.89783	-1.65265	-7.69974	-1.86984	-1.81666	-2.20274	-6.53164	-6.61243	-6.68832	CCTCGCCTCTGACA	chr13	MIMAT0011775	24736617
hsa-miR-3188	-0.474299	0.598913	0.190392	-0.00396013	-0.441679	-0.226211	-0.533196	-0.0724659	0.136965	-0.668474	-0.39854	0.227765	-0.37122	-0.243713	-0.0122924	-0.511902	-1.33293	-7.69974	-1.29662	-0.166239	-0.0241871	-0.799296	-0.623124	-0.522072	CCCCGTATCCGCA		MIMAT0015070
hsa-miR-6847-5p	-3.44493	-1.43786	-8.26089	-2.29794	-7.54055	-2.46205	-8.4671	-2.15207	-1.29085	-6.21693	-6.88177	-7.88735	-2.26384	-7.18192	-2.37271	-6.89783	-7.33863	-7.69974	-8.19749	-2.00796	-6.69444	-6.53164	-6.61243	-6.68832	GCTCACACTCCACTG		MIMAT0027594
hsa-miR-3197	-3.26888	-1.34457	-3.17442	-2.31027	-7.54055	-8.42237	-8.4671	-3.01298	-1.8986	-6.21693	-6.88177	-2.73619	-2.36892	-2.79026	-2.51665	-6.89783	-7.33863	-7.69974	-8.19749	-3.12402	-6.69444	-6.53164	-6.61243	-6.68832	CGCCTTTCCGAGC		MIMAT0015082
hsa-miR-409-3p	-2.30476	-8.71006	-8.26089	-2.26749	-1.49929	-2.41797	-1.81377	-8.07315	-8.22755	-6.21693	-6.88177	-7.88735	-8.5225	-7.18192	-8.73863	-6.89783	-7.33863	-0.23462	-8.19749	-3.15353	-6.69444	-6.53164	-6.61243	-6.68832	AGGGGTTCACCGAGCA	chr14	MIMAT0001639	100601443
hsa-miR-1288-3p	-0.437261	-1.05084	-0.416087	-1.57642	-1.81966	-0.7076	-1.38969	-0.939223	-0.882207	-6.21693	-0.739419	-1.7524	-1.22691	-1.62344	-0.845294	-6.89783	-1.69776	-1.32592	-1.38915	-0.599884	-0.864309	-6.53164	-0.655714	-6.68832	TCTCCAGATCAGGGCA	chr17	MIMAT0005942	16185378
hsa-let-7a-5p	6.06842	5.41535	7.13979	5.98307	6.48182	6.11833	6.24809	5.6957	5.46299	6.34461	7.9177	5.59804	4.55076	4.0787	4.32911	4.48311	5.63434	4.72913	6.34897	5.4991	4.98428	5.53724	6.00055	5.60575	AACTATACAACCTACTACCT	chr9	MIMAT0000062	96938246
hsa-miR-184	-2.25491	-8.71006	-8.26089	-1.16396	-7.54055	-8.42237	-2.43253	-8.07315	-8.22755	-6.21693	-6.88177	-1.30571	-8.5225	-7.18192	-8.73863	-6.89783	-7.33863	-7.69974	-1.46259	-7.90474	-6.69444	-6.53164	-6.61243	-6.68832	ACCCTTATCAGTTCTCCGTCCA		MIMAT0000454
hsa-miR-8064	-2.27978	-1.90699	-8.26089	-2.45732	-7.54055	-2.05116	-1.48444	-3.02938	-2.01932	-6.21693	-6.88177	-7.88735	-2.38856	-7.18192	-2.42913	-6.89783	-7.33863	-7.69974	-2.33651	-2.02737	-6.69444	-6.53164	-6.61243	-6.68832	GTCCGCTCGCTCA		MIMAT0030991
hsa-miR-6512-5p	-1.00577	-2.13917	-0.860935	-2.40802	-7.54055	-8.42237	-1.57611	-1.71034	-1.67406	-6.21693	-1.94801	-7.88735	-1.58581	-7.18192	-1.22036	-6.89783	-1.71509	-7.69974	-1.98805	-1.63734	-6.69444	-6.53164	-6.61243	-6.68832	TCTTCCAGCTCTTCTAATG		MIMAT0025480
hsa-miR-664a-5p	-1.22059	-2.20799	-8.26089	-2.85431	-7.54055	-8.42237	-2.70015	-2.66279	-2.00748	-6.21693	-1.95371	-2.01046	-8.5225	-2.70346	-3.77382	-6.89783	-0.531635	-7.69974	-1.50886	-3.02008	-6.69444	-6.53164	-6.61243	-6.68832	ATCCAATCATTTTCCCTAGC	chr1	MIMAT0005948	220373913
hsa-miR-6867-5p	-0.900701	-1.59178	-1.75025	-1.67538	-1.77519	-0.863619	-0.514672	-0.8155	-0.6598	-6.21693	-6.88177	-1.33207	0.210271	-1.15219	0.189264	-1.32265	0.193117	-7.69974	-0.986857	-1.07079	-6.69444	-6.53164	-6.61243	-6.68832	TCCCTTCTTCCTCTACA		MIMAT0027634
hsa-miR-483-5p	-1.08798	-1.74685	-1.68635	-1.77732	-1.98296	-0.888631	-0.403299	-0.770271	-0.77922	-6.21693	-6.88177	-1.54625	-0.32549	-1.12468	-0.318119	-1.14007	0.0895057	-7.69974	-0.983985	-0.985239	-6.69444	-6.53164	-6.61243	-6.68832	CTCCCTTCTTTCCTC		MIMAT0004761
hsa-miR-151a-3p	-1.34653	-3.27745	-1.32517	-1.54639	-7.54055	-1.93394	-0.0180454	-0.875303	-2.50685	-1.84101	-0.949998	-2.11662	-3.35581	-2.5423	-3.46236	-6.89783	-1.07404	-7.69974	-0.799221	-0.29626	-6.69444	-1.7289	-2.10517	-1.87289	CCTCAAGGAGCTTCAGT	chr8	MIMAT0000757	141742729
hsa-miR-887-3p	-4.4204	-2.56684	-3.91749	-8.45199	-7.54055	-8.42237	-8.4671	-8.07315	-2.86052	-6.21693	-6.88177	-7.88735	-8.5225	-7.18192	-8.73863	-6.89783	-7.33863	-7.69974	-8.19749	-7.90474	-6.69444	-6.53164	-6.61243	-6.68832	CCTCGGGATGGCGC	chr5	MIMAT0004951	15935347
hsa-miR-6830-5p	-2.15969	-2.50304	-8.26089	-3.44865	-7.54055	-2.19839	-3.12485	-2.90618	-1.80612	-6.21693	-6.88177	-7.88735	-1.2799	-7.18192	-1.49894	-6.89783	-7.33863	-7.69974	-8.19749	-1.6905	-6.69444	-6.53164	-6.61243	-6.68832	GATGTCCAGCCTCCT		MIMAT0027560
hsa-let-7b-5p	5.9173	5.49155	5.22912	5.73625	6.17801	6.05643	6.47837	5.41969	5.76678	6.40029	8.39699	4.90706	3.83183	4.61496	3.52025	4.25915	4.89894	5.10834	6.14019	5.17433	4.7934	5.6994	5.80682	4.74842	AACCACACAACCTACTACC	chr22	MIMAT0000063	46509575
hsa-miR-193b-3p	2.42157	-0.594408	1.18007	1.26905	0.404909	0.367156	1.35712	1.27647	0.939925	2.42565	-0.131687	-0.278077	-1.9038	-0.116688	-1.74864	-0.686346	-0.465675	-0.840911	0.843771	1.57761	-1.24262	1.84661	0.1026	-0.23228	AGCGGGACTTTGAGGG	chr16	MIMAT0002819	14397881
hsa-miR-3911	-1.14428	-1.7023	-2.06026	-2.11683	-1.84462	-2.13487	-1.3798	-1.2402	-0.832159	-6.21693	-6.88177	-1.33001	-0.116759	-1.50477	-0.141323	-2.60614	-0.93268	-7.69974	-1.76258	-1.16543	-6.69444	-6.53164	-6.61243	-6.68832	TGCCTCCTCCAGGA		MIMAT0018185
hsa-miR-3158-5p	-3.05036	-2.10193	-8.26089	-3.33572	-7.54055	-1.33568	-3.21238	-2.58303	-1.70244	-6.21693	-2.54769	-2.79345	-3.10778	-7.18192	-3.14922	-6.89783	-2.82211	-7.69974	-3.49706	-2.24789	-1.86359	-6.53164	-6.61243	-6.68832	GAAGGGCTTCCTCTC		MIMAT0019211
hsa-let-7e-5p	3.10937	1.59337	2.20017	2.6473	2.9789	2.73311	3.1783	2.85606	2.15918	3.30491	3.76826	2.36099	0.823193	0.423112	0.295011	0.831455	1.53789	1.73588	2.81543	3.05993	1.09712	2.57634	2.17093	1.89074	AACTATACAACCTCCTACC	chr19	MIMAT0000066	52196050
hsa-miR-10a-5p	0.899554	-0.151915	-0.0303783	0.70231	0.557923	0.752074	0.10598	1.52874	0.648373	-0.138477	3.23849	1.97339	-1.10762	-0.289778	-1.06786	-0.615968	0.4845	-1.01041	0.0242019	1.03195	-1.43775	-1.33603	0.0622513	1.66673	CACAAATTCGGATCTACAGGG	chr17	MIMAT0000253	46657243
hsa-miR-125a-5p	1.01223	-0.0907445	0.773556	0.716106	0.0241914	0.297036	1.49233	0.927734	-0.0750651	1.50894	1.29454	0.906935	-1.03328	-0.893129	-1.90729	-1.11548	-0.799961	-0.575896	0.696473	0.896022	-1.38769	0.871537	7.31945e-05	0.0911517	TCACAGGTTAAAGGGTCTC		MIMAT0000443
hsa-miR-4632-5p	-1.56266	-0.712013	-1.31001	-1.39291	-7.54055	-1.16509	-1.39815	-1.36297	-0.660343	-6.21693	-6.88177	-1.19663	-1.33261	-1.5029	-1.22792	-2.3841	-1.75841	-7.69974	-2.11985	-1.17236	-6.69444	-6.53164	-6.61243	-6.68832	TCCGCCACACCCA		MIMAT0022977
hsa-miR-654-3p	-3.28231	-3.85019	-8.26089	-2.71469	-7.54055	-8.42237	-3.11227	-8.07315	-8.22755	-6.21693	-6.88177	-7.88735	-8.5225	-7.18192	-8.73863	-6.89783	-7.33863	-7.69974	-8.19749	-7.90474	-6.69444	-6.53164	-6.61243	-6.68832	AAGGTGATGGTCAGCAGAC		MIMAT0004814
hsa-miR-4487	-1.0192	-0.157994	-2.1918	-1.08405	-7.54055	-0.560567	-3.53674	-0.979293	-0.19065	-6.21693	-1.1915	-1.04786	-0.29272	-1.49707	-0.847937	-2.61995	-2.77635	-7.69974	-8.19749	-0.496576	-0.132592	-6.53164	-2.53644	-6.68832	CTGCCCTTCAGCCA		MIMAT0019021
hsa-miR-10b-3p	-2.09431	-0.526073	-8.26089	-1.52183	-7.54055	-0.861696	-8.4671	-1.47994	-0.317104	-6.21693	-1.27365	-1.21015	-1.87781	-2.77669	-2.30835	-6.89783	-7.33863	-7.69974	-8.19749	-1.20158	-2.00156	-6.53164	-1.14563	-6.68832	ATTCCCCTAGAATCGAATC	chr2	MIMAT0004556	177015100
hsa-miR-513c-5p	-4.13605	-2.84511	-8.26089	-4.19522	-2.76267	-3.33754	-8.4671	-3.69181	-2.88382	-6.21693	-6.88177	-7.88735	-4.32301	-7.18192	-4.74001	-6.89783	-7.33863	-7.69974	-8.19749	-3.65259	-6.69444	-6.53164	-6.61243	-6.68832	ATAAACGACACCTCCTTGA	chrX	MIMAT0005789	146271256
hsa-miR-4673	-1.62911	-0.677938	-1.93004	-1.42734	-7.54055	-1.03883	-2.92352	-1.8017	-1.11438	-6.21693	-1.9539	-1.36391	-1.69867	-1.79624	-1.63162	-2.12333	-7.33863	-7.69974	-8.19749	-1.49825	-1.43299	-2.13561	-2.41274	-6.68832	TCCAGTCCGGCTCC		MIMAT0019755
hsa-miR-3610	-0.86102	0.00187922	-0.769414	-0.729851	-0.4736	-0.250237	-1.70087	-0.898823	0.2826	-1.94423	-0.565347	-0.617346	-0.559472	-0.843947	-0.916355	-1.04523	-1.80393	-7.69974	-2.26659	-0.453561	0.620306	-0.976719	-1.04306	-6.68832	CGGCGCCTCCTT		MIMAT0017987
hsa-miR-6723-5p	-1.02313	-0.252171	-0.51016	-0.578728	-0.788185	-0.572627	0.342804	-0.460103	-0.34978	-0.658214	-0.874594	-0.137174	-1.20922	-0.517726	-0.886865	-1.009	-0.768967	-7.69974	0.0734343	-0.47123	-0.857451	-6.53164	-0.785239	-0.523396	GCCCCGACGTTACT		MIMAT0025855
hsa-miR-99a-5p	2.34636	3.23874	2.1472	3.05873	3.44394	2.92932	1.95059	2.05627	1.62943	1.45085	2.18696	2.59507	0.45998	1.87084	0.360927	1.43366	1.59461	0.373236	1.78	1.18944	0.236484	-0.13753	2.27275	2.26388	CACAAGATCGGATCTACGG	chr21	MIMAT0000097	17911425
hsa-miR-601	-2.63663	-1.97795	-3.38191	-4.52388	-1.5821	-3.42771	-2.68024	-8.07315	-1.74907	-6.21693	-6.88177	-7.88735	-2.29268	-7.18192	-2.20151	-6.89783	-7.33863	-2.01462	-8.19749	-3.92316	-6.69444	-6.53164	-6.61243	-6.68832	CTCCTCCAACAATCCTAGA		MIMAT0003269
hsa-miR-224-5p	-8.18873	-3.5167	-8.26089	-3.25129	1.05053	-2.43376	-1.14967	-0.018507	-8.22755	1.14722	-6.88177	-0.0437112	-8.5225	-2.68451	-8.73863	-6.89783	-7.33863	-7.69974	-0.061357	-0.803916	-6.69444	0.320677	-6.61243	0.105417	AACGGAACCACTAGTGACTT	chrX	MIMAT0000281	151127077
hsa-let-7c-5p	4.07672	3.89732	3.40619	4.03794	4.27222	4.18264	4.36278	3.87047	3.54095	4.05549	5.79287	3.29133	1.85475	2.69675	1.51495	2.30173	2.74684	2.34759	3.94776	3.36079	2.38442	3.30724	3.72891	2.64254	AACCATACAACCTACTACC	chr21	MIMAT0000064	17912162
hsa-miR-34b-5p	-1.13231	-2.49168	-0.852128	0.270889	-1.36076	-8.42237	0.226987	-1.8752	-8.22755	-6.21693	-1.49375	-1.31298	-2.24595	-7.18192	-2.4417	-6.89783	-1.65537	0.145909	0.1994	-2.38738	-6.69444	-6.53164	-6.61243	-6.68832	CAATCAGCTAATGACACTGCCT	chr11	MIMAT0000685	110888886
hsa-miR-6880-5p	-1.69068	-1.28359	-3.12639	-2.21815	-7.54055	-2.30625	-1.5054	-1.5188	-0.946668	-6.21693	-2.62084	-2.26564	-0.842732	-2.2146	-0.912037	-6.89783	-0.66171	-7.69974	-2.13908	-1.51636	-6.69444	-6.53164	-6.61243	-6.68832	GAGCTGCCCTCTTCC		MIMAT0027660
hsa-miR-6819-5p	-1.92835	-0.860332	-3.48745	-1.49769	-1.95591	-0.614912	-1.40871	-1.33165	-0.87894	-6.21693	-6.88177	-1.33936	-0.862036	-1.32896	-1.17895	-2.60811	-1.30942	-7.69974	-1.93732	-1.38244	-6.69444	-6.53164	-6.61243	-6.68832	GCTCCTTGGCCCTC		MIMAT0027538
hsa-miR-181c-5p	-3.33245	-3.85839	-2.18901	-1.57291	-7.54055	-8.42237	-1.86498	-8.07315	-8.22755	-6.21693	-0.467504	-7.88735	-8.5225	-7.18192	-8.73863	-6.89783	-7.33863	-1.14072	-2.01089	-7.90474	-6.69444	-6.53164	-6.61243	-6.68832	ACTCACCGACAGGTTGAAT	chr19	MIMAT0000258	13985543
hsa-miR-5194	-1.20405	-1.40729	-0.832273	-1.39578	-7.54055	-1.19217	-1.86088	-1.77437	-1.30712	-6.21693	-2.65576	-1.50945	-1.54236	-2.36272	-1.25824	-6.89783	-1.4443	-7.69974	-1.7421	-1.44385	-6.69444	-6.53164	-1.38171	-6.68832	CCATCCCATTCCAAAC		MIMAT0021125
hsa-miR-203a-3p	-2.71406	-8.71006	-8.26089	-2.11024	-7.54055	-8.42237	-1.5286	-3.37895	-8.22755	-6.21693	-6.88177	-1.8311	-8.5225	-7.18192	-8.73863	-6.89783	-7.33863	-7.69974	-1.89486	-7.90474	-6.69444	-6.53164	-6.61243	-6.68832	CTAGTGGTCCTAAACATT	chr14	MIMAT0000264	104583810
hsa-miR-181d-5p	-3.39458	-3.35674	-1.7844	-1.74161	-7.54055	-8.42237	-1.34563	-3.25479	-8.22755	-6.21693	-0.855843	-7.88735	-8.5225	-7.18192	-8.73863	-6.89783	-2.82184	-0.824965	-1.56235	-7.90474	-6.69444	-6.53164	-6.61243	-6.68832	ACCCACCGACAACAATG	chr19	MIMAT0002821	13985731
hsa-miR-8087	-1.80763	-0.98153	-2.0069	-2.2494	-7.54055	-8.42237	-2.17984	-1.88567	-0.880528	-6.21693	-2.67743	-1.60818	-0.66475	-1.60597	-0.771648	-6.89783	-7.33863	-7.69974	-8.19749	-1.55568	-1.06628	-6.53164	-6.61243	-6.68832	CCCCTGTAATCCAAGA		MIMAT0031014
hsa-miR-381-3p	-2.83852	-1.75856	-8.26089	-1.05595	-7.54055	-8.42237	-2.90314	-8.07315	-8.22755	-6.21693	-6.88177	-2.3787	-8.5225	-7.18192	-8.73863	-6.89783	-7.33863	-1.1317	-8.19749	-7.90474	-6.69444	-6.53164	-6.61243	-6.68832	ACAGAGAGCTTGCCCT	chr14	MIMAT0000736	101512312
hsa-miR-324-5p	-0.724082	-2.04188	0.0431705	-0.202094	-0.486468	-1.17611	-0.315996	0.458579	-1.1199	-1.75021	0.38685	-0.769582	-1.91452	-1.72649	-2.19568	-2.16816	-0.776515	-7.69974	-0.273245	0.551286	-6.69444	-1.78797	-0.758827	-0.255706	ACACCAATGCCCTAGGG		MIMAT0000761
hsa-miR-6780a-5p	-0.339114	-0.970383	-0.550142	-1.67414	-1.66769	-0.87487	-1.08217	-0.7425	-0.500547	-6.21693	-0.683363	-1.63484	-0.601683	-1.57202	-0.463703	-6.89783	-1.3302	-7.69974	-1.29543	-0.481427	-0.679779	-6.53164	-0.814183	-6.68832	TCTCCAGCTGTCTTCC		MIMAT0027460
hsa-miR-3937	-2.37547	-1.74504	-2.0612	-2.33343	-7.54055	-8.42237	-2.31146	-3.34415	-1.44477	-6.21693	-6.88177	-1.82229	-2.07777	-7.18192	-1.92362	-6.89783	-7.33863	-7.69974	-3.50089	-2.04552	-6.69444	-6.53164	-6.61243	-6.68832	CCCCCATTGCTACAG		MIMAT0018352
hsa-miR-6798-5p	-1.51866	-0.0768199	-2.1212	-1.31527	-7.54055	-0.708461	-3.42821	-1.63287	-1.04442	-1.93247	-1.41766	-1.86796	-1.87918	-1.51158	-2.23363	-2.41591	-7.33863	-7.69974	-8.19749	-1.22771	-0.941186	-1.82517	-1.62559	-6.68832	CCCAAGCTCGCCC		MIMAT0027496
hsa-miR-1185-2-3p	-1.71406	-0.632856	-1.91473	-1.68468	-7.54055	-0.922996	-2.17638	-1.47062	-0.384174	-6.21693	-1.45808	-1.31796	-1.12557	-1.23682	-1.11657	-6.89783	-7.33863	-7.69974	-2.05184	-1.1176	-2.1251	-6.53164	-2.54955	-6.68832	ATGAGAGTCTCCCCCT		MIMAT0022713
hsa-miR-513b-5p	-2.59001	-1.30263	-4.01281	-2.40405	-2.72781	-0.624233	-3.87167	-2.04191	-1.59489	-6.21693	-2.69363	-3.04027	-2.5025	-3.18155	-3.1719	-6.89783	-3.62455	-7.69974	-4.22839	-1.89437	-3.00024	-6.53164	-2.82375	-6.68832	ATAAATGACACCTCCTTGT	chrX	MIMAT0005788	146280596
hsa-miR-199b-5p	0.795856	0.652235	-0.00970459	1.83013	1.25074	1.6771	0.420579	-0.428489	-0.836561	-0.795042	-0.506815	0.968747	-1.66035	-0.839981	-2.07742	-1.91499	-1.12892	-1.34214	-0.283072	-1.33981	-2.03577	-1.1032	-0.71331	0.177105	GAACAGATAGTCTAAACACTGG	chr9	MIMAT0000263	130046868
hsa-miR-99b-5p	-0.075531	-1.34202	-0.49149	-0.403333	0.142874	-0.438413	0.917827	0.366108	-0.641479	0.700126	0.79864	-0.374018	-2.25447	-1.03513	-3.89464	-2.44697	-0.865512	-1.37827	0.287586	0.768189	-6.69444	0.266829	-1.56077	-1.41364	CGCAAGGTCGGTTCTA	chr19	MIMAT0000689	52195878
hsa-miR-200b-5p	-3.87461	-8.71006	-4.2325	-4.44475	-0.942658	-8.42237	-1.81565	-8.07315	-8.22755	-6.21693	-1.63918	-7.88735	-8.5225	-7.18192	-8.73863	-6.89783	-7.33863	-7.69974	-3.31041	-7.90474	-6.69444	-6.53164	-6.61243	-6.68832	TCCAATGCTGCCCAG	chr1	MIMAT0004571	1102512
hsa-miR-182-5p	-1.90084	-8.71006	-1.66769	-3.28671	-7.54055	-8.42237	-0.62947	-3.89122	-8.22755	-6.21693	0.543288	-7.88735	-8.5225	-7.18192	-8.73863	-6.89783	-7.33863	-7.69974	-1.32172	-3.4643	-6.69444	-6.53164	-6.61243	-6.68832	AGTGTGAGTTCTACCAT	chr7	MIMAT0000259	129410268
hsa-miR-7851-3p	-2.7744	-2.86639	-3.21489	-3.00237	-7.54055	-2.30195	-2.85536	-2.64679	-2.36579	-6.21693	-6.88177	-7.88735	-2.21435	-7.18192	-2.14562	-6.89783	-7.33863	-7.69974	-8.19749	-2.28492	-6.69444	-6.53164	-6.61243	-6.68832	TCCAACCTCAGTCTCC		MIMAT0030426
hsa-miR-4476	-2.39551	-1.47586	-2.29197	-2.20727	-7.54055	-8.42237	-2.25987	-2.19939	-1.32473	-6.21693	-6.88177	-2.81409	-1.95123	-7.18192	-1.96869	-6.89783	-7.33863	-7.69974	-3.49356	-3.12531	-6.69444	-6.53164	-6.61243	-6.68832	GCCTGTCCCTAAATCC		MIMAT0019003
hsa-miR-4508	-2.39681	-0.895679	-2.86826	-2.70431	-7.54055	-2.16566	-3.34984	-2.20924	-0.611228	-6.21693	-2.03092	-2.16725	-2.27522	-2.25422	-2.17441	-6.89783	-7.33863	-7.69974	-8.19749	-1.93137	-1.49843	-6.53164	-2.05019	-6.68832	CGCGCGCCCAG		MIMAT0019045
hsa-miR-148b-3p	-0.980604	-2.91058	-1.54366	-1.13198	-1.27453	-1.86862	-1.65447	-1.51612	-2.68397	-1.63348	-0.389317	-1.07678	-2.70318	-2.3482	-3.44135	-6.89783	-1.78187	-7.69974	-1.73132	-0.982907	-6.69444	-1.96498	-2.00339	-1.37733	ACAAAGTTCTGTGATGCAC	chr12	MIMAT0000759	54731066
hsa-miR-1290	-1.90445	-2.19792	-2.6054	-2.06842	-0.681279	-2.29068	0.624384	-2.9171	-2.21257	-6.21693	-6.88177	-2.44024	-2.62803	-2.60682	-2.66616	-6.89783	-2.62809	-7.69974	0.429638	-2.32163	-6.69444	-6.53164	-6.61243	-6.68832	TCCCTGATCCAAAAATCC		MIMAT0005880
hsa-miR-4462	-1.25159	-0.368871	-2.10366	-0.830777	-0.651578	-0.0095377	-1.54838	-0.741949	-0.758523	-1.86281	-1.34132	-1.19544	-1.14048	-0.958099	-1.63751	-1.30328	-1.41489	-7.69974	-2.41798	-0.699099	-1.79113	-6.53164	-2.16087	-6.68832	TTCCCAAGCCACCC		MIMAT0018986
hsa-miR-6851-5p	-3.85609	-1.66126	-2.76308	-8.45199	-7.54055	-2.78803	-2.79068	-2.29558	-1.81775	-6.21693	-6.88177	-3.42364	-2.41335	-7.18192	-2.22987	-6.89783	-7.33863	-7.69974	-4.21833	-7.90474	-6.69444	-6.53164	-6.61243	-6.68832	GCTGGCCCCTAGTAC		MIMAT0027602
hsa-miR-21-3p	1.34935	-0.38973	0.896378	2.47545	0.790338	0.934284	1.07169	0.549898	0.00135517	1.09217	-0.413175	2.11689	-1.55704	-0.552782	-1.6805	-0.850752	0.161112	-7.69974	0.933109	0.458624	-1.94904	0.801399	-1.8592	1.94067	ACAGCCCATCGACTG	chr17	MIMAT0004494	57918679
hsa-miR-513a-5p	-0.825253	-0.269448	-1.89512	-0.906865	-0.802646	-0.135507	-1.57905	-0.49671	-0.307405	-6.21693	-0.755471	-0.991965	-0.864929	-1.12892	-1.36573	-6.89783	-1.28249	-7.69974	-2.08968	-0.339578	-1.86623	-6.53164	-0.896615	-6.68832	ATGACACCTCCCTGTG		MIMAT0002877
hsa-miR-1343-5p	-1.95862	-0.704894	-1.61247	-1.69358	-7.54055	-2.193	-3.50814	-2.85157	-0.779759	-6.21693	-2.45514	-2.04108	-1.96138	-2.36793	-1.82236	-6.89783	-7.33863	-7.69974	-8.19749	-2.46909	-1.54764	-6.53164	-2.52487	-6.68832	CCCACCCGGGGG		MIMAT0027038
hsa-miR-214-3p	1.12116	-0.146248	-0.863137	1.2086	0.639654	1.30119	0.515815	0.0301971	-0.0198088	-1.1508	-0.235652	1.26709	-1.68984	-1.55918	-3.07588	-1.90888	-1.52478	-1.13894	-0.0211654	-0.597159	-6.69444	-0.549941	-0.323887	-0.348339	ACTGCCTGTCTGT	chr1	MIMAT0000271	172108029
hsa-miR-449a	2.3454	-8.71006	-8.26089	1.97655	-7.54055	-8.42237	-8.4671	-8.07315	-8.22755	-6.21693	-1.00657	-0.28204	-8.5225	-7.18192	-8.73863	-6.89783	-7.33863	-7.69974	-8.19749	-7.90474	-6.69444	-6.53164	-6.61243	-1.95524	ACCAGCTAACAATACACTGC	chr5	MIMAT0001541	54502153
hsa-miR-208a-5p	-3.13093	-1.57437	-0.866357	-1.9731	-7.54055	-1.76297	-2.20301	-8.07315	-1.92443	-6.21693	-6.88177	-2.48275	-3.61187	-2.58047	-2.52095	-6.89783	-7.33863	-7.69974	-8.19749	-3.07101	-6.69444	-6.53164	-6.61243	-6.68832	GTATAACCCGGGCCA		MIMAT0026474
hsa-miR-152-3p	-1.27218	-2.35131	-3.04769	-1.37251	-1.69944	-1.1945	-1.62246	-2.81366	-3.45792	-6.21693	-6.88177	-1.5871	-3.22043	-2.63895	-3.70594	-6.89783	-2.12001	-7.69974	-1.5731	-7.90474	-6.69444	-6.53164	-6.61243	-2.02891	CCAAGTTCTGTCATGC	chr17	MIMAT0000438	46114600
hsa-miR-424-5p	-0.696394	-0.0293555	-0.771348	1.44356	0.365464	0.945379	-0.0980115	-0.265285	-2.04272	-1.28238	-6.88177	0.805295	-2.49659	-2.57825	-3.50754	-2.49938	-1.99321	-7.69974	-0.717202	-0.836814	-6.69444	-1.83648	-2.02431	-1.43436	TTCAAAACATGAATTGCTGCTG	chrX	MIMAT0001341	133680675
hsa-miR-4291	-0.152695	-1.20776	-0.69495	-0.178921	-0.458275	-0.173845	0.670656	-0.240646	-1.67301	-1.80877	-1.06716	-1.10745	-1.57421	-2.27319	-1.86268	-2.36413	-0.68301	-7.69974	0.222924	-0.252746	-6.69444	-6.53164	-2.40596	-1.79379	AGCTGTTCCTGCTGAA		MIMAT0016922
hsa-miR-487b-3p	-2.64425	-3.57049	-3.46264	-1.85933	-7.54055	-1.64843	-1.70204	-3.31018	-8.22755	-6.21693	-6.88177	-2.61762	-8.5225	-7.18192	-8.73863	-6.89783	-7.33863	-7.69974	-3.12077	-2.27993	-6.69444	-6.53164	-6.61243	-6.68832	AAGTGGATGACCCTGTAC	chr14	MIMAT0003180	101512847
hsa-miR-99b-3p	-2.73465	-1.14527	-2.24548	-2.03697	-2.12674	-8.42237	-8.4671	-4.08954	-1.34999	-6.21693	-6.88177	-3.6431	-8.5225	-7.18192	-3.07909	-6.89783	-7.33863	-7.69974	-8.19749	-2.91727	-6.69444	-6.53164	-6.61243	-6.68832	CGGACCCACAGAC	chr19	MIMAT0004678	52195919
hsa-miR-193a-5p	-1.23588	-1.95459	-0.690156	-1.48548	-7.54055	-2.2847	-0.999435	-2.6985	-2.83424	0.613931	-1.00223	-7.88735	-8.5225	-2.42457	-3.44171	-6.89783	-7.33863	-7.69974	-1.25759	-2.64576	-6.69444	0.0536268	-6.61243	-6.68832	TCATCTCGCCCGC		MIMAT0004614
hsa-miR-377-3p	-2.5565	-2.54174	-3.44968	-0.359943	-7.54055	-8.42237	-3.18917	-8.07315	-8.22755	-6.21693	-6.88177	-1.10281	-8.5225	-7.18192	-8.73863	-6.89783	-7.33863	-7.69974	-8.19749	-7.90474	-6.69444	-6.53164	-6.61243	-6.68832	ACAAAAGTTGCCTTTGTGTG	chr14	MIMAT0000730	101528434
hsa-miR-196a-5p	0.137958	-8.71006	-8.26089	-2.97651	-1.47556	-0.488479	0.00440216	-0.409154	-2.40953	-1.53843	-6.88177	-2.26151	-8.5225	-7.18192	-8.73863	-6.89783	-7.33863	-1.26248	-0.0173244	0.116305	-6.69444	-6.53164	-6.61243	-6.68832	CCCAACAACATGAAACTACC	chr12	MIMAT0000226	54385548
hsa-miR-4322	-1.54655	-0.624833	-1.34236	-1.60569	-1.57874	-0.725201	-2.11737	-1.54447	-0.812656	-6.21693	-6.88177	-1.3945	-2.01592	-1.35483	-1.69616	-6.89783	-7.33863	-7.69974	-8.19749	-1.3907	-6.69444	-6.53164	-1.50857	-6.68832	CCCCACGCGCTG		MIMAT0016873
hsa-miR-210-3p	3.07031	-2.45065	1.09066	-0.080801	-0.459508	-8.42237	3.07847	0.54988	-1.4357	4.33002	-0.166001	0.225749	-3.20981	-7.18192	-2.41867	-6.89783	-1.23501	-7.69974	1.43544	1.3936	-6.69444	2.7854	-1.7984	-1.70008	TCAGCCGCTGTCACAC	chr11	MIMAT0000267	568175
hsa-miR-662	-2.01521	-1.12508	-2.85697	-2.10085	-2.79487	-1.13996	-2.37134	-1.54316	-0.420015	-6.21693	-1.56592	-1.60281	-1.75884	-7.18192	-2.13197	-6.89783	-7.33863	-7.69974	-8.19749	-1.36551	-1.31789	-6.53164	-1.92831	-6.68832	CTGCTGGGCCACAACG		MIMAT0003325
hsa-miR-149-5p	-2.24276	-2.54777	-1.5869	-2.06201	-7.54055	-8.42237	-3.38139	-2.84708	-2.96466	-1.74288	-2.4071	-7.88735	-8.5225	-7.18192	-8.73863	-6.89783	-7.33863	-7.69974	-3.2864	-2.73729	-6.69444	-6.53164	-6.61243	-6.68832	GGGAGTGAAGACACGGAG	chr2	MIMAT0000450	241395438
hsa-miR-132-3p	-2.61952	-2.30953	-1.04761	-1.48806	-2	-2.12667	-0.818875	-3.15779	-8.22755	-6.21693	-0.522816	-2.40542	-2.96001	-7.18192	-8.73863	-6.89783	-2.70421	-7.69974	-0.944858	-3.08858	-6.69444	-6.53164	-6.61243	-6.68832	CGACCATGGCTGTAGA	chr17	MIMAT0000426	1953281
hsa-miR-370-3p	-1.81952	-2.57019	-8.26089	-2.90915	-7.54055	-2.24967	-2.62402	-3.21362	-1.77446	-6.21693	-6.88177	-2.64203	-8.5225	-7.18192	-8.73863	-6.89783	-7.33863	-7.69974	-8.19749	-2.8574	-6.69444	-6.53164	-6.61243	-6.68832	ACCAGGTTCCACCC	chr14	MIMAT0000722	101377532
hsa-miR-30a-3p	-2.11536	-1.5693	-0.461426	-0.232724	-0.692344	-8.42237	-8.4671	-8.07315	-1.55519	-6.21693	-0.463378	-1.36304	-8.5225	-7.18192	-8.73863	-6.89783	-2.89298	-7.69974	-3.42989	-7.90474	-6.69444	-6.53164	-6.61243	-6.68832	GCTGCAAACATCCGACT	chr6	MIMAT0000088	72113321
hsa-miR-376c-3p	-1.14964	-1.07538	-2.89563	0.0470386	-1.73572	-0.588024	-1.16431	-3.35157	-8.22755	-6.21693	-6.88177	-0.731344	-8.5225	-7.18192	-8.73863	-6.89783	-7.33863	-7.69974	-2.80109	-1.55315	-6.69444	-6.53164	-6.61243	-6.68832	ACGTGGAATTTCCTCTATG	chr14	MIMAT0000720	101506072
hsa-miR-376a-3p	-1.11069	-0.88858	-2.63022	0.331122	-1.77327	-1.45161	-1.25867	-3.16398	-8.22755	-6.21693	-6.88177	-0.733508	-8.5225	-7.18192	-8.73863	-6.89783	-7.33863	-7.69974	-2.73178	-2.13575	-6.69444	-6.53164	-6.61243	-6.68832	ACGTGGATTTTCCTCTATG	chr14	MIMAT0000729	101506457
hsa-miR-183-5p	0.237533	-8.71006	0.417657	-0.628976	-1.00215	-8.42237	0.899529	-0.939557	-0.561013	-1.64056	3.99223	-0.564055	-8.5225	-7.18192	-8.73863	-6.89783	-7.33863	-7.69974	-0.170221	-0.349946	-6.69444	-0.565582	-6.61243	-1.93118	AGTGAATTCTACCAGTGCCA	chr7	MIMAT0000261	129414792
hsa-miR-96-5p	0.853645	-3.78942	1.91225	1.3887	-1.46725	-8.42237	1.58093	-0.81871	-0.653137	0.0769072	3.82606	1.02394	-8.5225	-7.18192	-8.73863	-6.89783	-7.33863	-1.22131	1.14749	-0.334613	-6.69444	0.597148	-6.61243	0.501787	AGCAAAAATGTGCTAGTGCCAA	chr7	MIMAT0000095	129414562
hsa-miR-375	-0.316485	-3.3834	1.97795	0.486832	-1.33561	-0.342405	1.54561	-2.89758	-2.34475	1.48709	3.56989	1.77762	-8.5225	-7.18192	-8.73863	-6.89783	-7.33863	-0.978201	0.591249	-2.93443	-6.69444	0.126632	-6.61243	1.60792	TCACGCGAGCCGAAC		MIMAT0000728
hsa-miR-127-3p	-0.754119	-1.93978	-2.98055	-0.778914	-1.45352	-0.55975	-0.96293	-2.86239	-2.55461	-6.21693	-2.44859	-0.846098	-8.5225	-7.18192	-8.73863	-6.89783	-7.33863	-7.69974	-2.80297	-2.57098	-6.69444	-6.53164	-6.61243	-6.68832	AGCCAAGCTCAGACGGAT	chr14	MIMAT0000446	100419130
hsa-miR-429	-0.290378	-1.83699	0.616283	0.794119	-7.54055	-8.42237	0.499683	-1.27857	-1.61828	-1.94239	1.09548	-0.85508	-8.5225	-7.18192	-8.73863	-6.89783	-7.33863	-7.69974	0.0424075	-7.90474	-6.69444	-6.53164	-6.61243	-6.68832	ACGGTTTTACCAGACAGTA		MIMAT0001536
hsa-miR-200b-3p	2.40947	0.96188	3.00141	2.45103	1.78839	1.14621	3.85111	1.22564	1.5307	2.15389	3.80965	1.06841	-8.5225	-7.18192	-8.73863	-2.28669	-7.33863	0.825203	3.24224	-0.0107741	-6.69444	1.27404	-6.61243	-0.364537	TCATCATTACCAGGCAG	chr1	MIMAT0000318	1102546
hsa-miR-200a-3p	1.13741	0.0157909	2.53915	2.30526	-1.22135	-2.43519	2.11228	-0.40135	-0.309947	0.0402141	2.4317	0.513618	-8.5225	-7.18192	-8.73863	-6.89783	-7.33863	-7.69974	1.5887	-2.16475	-6.69444	-1.16848	-6.61243	-0.835361	ACATCGTTACCAGACAGT	chr1	MIMAT0000682	1103301
hsa-miR-141-3p	2.69368	2.1198	4.39312	4.23212	1.5858	0.723427	2.86634	1.66352	1.35003	4.00542	2.97682	4.0117	-8.5225	-2.1231	-8.73863	-6.89783	-7.33863	0.79583	2.28693	1.97373	-6.69444	1.36679	-6.61243	3.04448	CCATCTTTACCAGACAG	chr12	MIMAT0000432	7073324
hsa-miR-200c-3p	3.49718	1.72302	4.1333	3.03638	3.1373	1.75629	3.88988	2.80604	2.94097	4.5301	4.44323	2.71511	-8.5225	-7.18192	-8.73863	-6.89783	-7.33863	0.653789	2.7724	3.28287	-6.69444	2.49278	-6.61243	1.52723	TCCATCATTACCCGG	chr12	MIMAT0000617	7072914
hsa-miR-205-5p	3.46414	4.62446	4.30925	4.46875	4.08125	0.186945	3.63648	2.38159	4.07043	2.59379	1.85553	3.67754	-8.5225	-7.18192	-8.73863	-6.89783	-7.33863	-0.486264	3.47913	2.23287	-6.69444	2.26605	-6.61243	1.3648	CAGACTCCGGTGGAAT	chr1	MIMAT0000266	209605518
